# Supplementary material for: 5-Ethyl-2-(4-fluoro­phen­yl)-4-phen­oxy-1H-pyrazol-3(2H)-one
Source: Acta Crystallogr Sect E Struct Rep Online. 2011 Jan 22;67(Pt 2):o475. doi: 10.1107/S1600536811000754 (PMC3051690; doi:10.1107/S1600536811000754)
Supplement: Supplementary file 2 [file e-67-0o475-Isup2.hkl]

# 
# h,k,l, Fc-squared, Fo-squared, sigma(Fo-squared) and status flag 
# 
data_I 
_shelx_title ' mv80m in P2(1)/c (100K)' 
_shelx_refln_list_code          4 
_shelx_F_calc_maximum      188.65 
_exptl_crystal_F_000       624.00 
_reflns_d_resolution_high  0.7108 
 
loop_ 
 _symmetry_equiv_pos_as_xyz 
 'x, y, z' 
 '-x, y+1/2, -z+1/2' 
 '-x, -y, -z' 
 'x, -y-1/2, z-1/2' 
 
_cell_length_a    15.3315 
_cell_length_b     8.6833 
_cell_length_c    11.6066 
_cell_angle_alpha  90.000 
_cell_angle_beta  109.916 
_cell_angle_gamma  90.000 
 
_shelx_F_squared_multiplier     1.000 
 
loop_ 
 _refln_index_h 
 _refln_index_k 
 _refln_index_l 
 _refln_F_squared_calc 
 _refln_F_squared_meas 
 _refln_F_squared_sigma 
 _refln_observed_status 
   4   0   0      454.40      429.31     13.58 o 
   5   0   0     3434.35     3240.56     88.70 o 
   6   0   0      203.94      175.99      7.53 o 
   7   0   0       20.21       14.01      2.57 o 
   8   0   0     2480.36     2592.39     41.67 o 
   9   0   0     1852.97     1872.10     31.23 o 
  10   0   0      161.25      170.28      6.34 o 
  11   0   0       48.46       64.27      7.89 o 
  12   0   0      267.55      253.62      7.37 o 
  13   0   0        2.83        6.64      2.54 o 
  14   0   0      630.32      555.45     17.29 o 
  15   0   0     1105.90      938.52     23.84 o 
  16   0   0      365.90      371.01     13.30 o 
  17   0   0       12.23       12.73      4.54 o 
  18   0   0        6.96        3.40      3.38 o 
  19   0   0        0.34       -0.67      2.99 o 
  20   0   0        1.53        6.15      4.10 o 
   2   1   0       90.94       71.98      2.96 o 
   3   1   0     3842.72     3716.40     59.51 o 
   4   1   0        5.39        7.33      1.07 o 
   5   1   0      838.05      804.42     14.19 o 
   6   1   0      282.92      280.34      5.50 o 
   7   1   0     4321.73     4456.54     62.40 o 
   8   1   0     3466.66     3644.56     45.24 o 
   9   1   0      100.99      100.41      3.28 o 
  10   1   0       14.38       14.35      1.68 o 
  11   1   0      425.85      427.73      7.61 o 
  12   1   0       23.45       23.31      2.13 o 
  13   1   0       25.16       15.38      1.95 o 
  14   1   0       27.45       21.01      2.65 o 
  15   1   0      187.73      176.46     10.78 o 
  16   1   0       60.34       53.09      4.02 o 
  17   1   0       17.87       12.10      2.66 o 
  18   1   0        6.90        0.97      2.06 o 
  19   1   0       30.48       20.93      3.71 o 
  20   1   0       45.77       45.42      4.83 o 
   0   2   0     6724.36     6456.51    173.41 o 
   1   2   0     4013.14     4024.00     60.07 o 
   2   2   0    18153.29    17997.78    218.76 o 
   3   2   0     3178.74     3147.09     38.95 o 
   4   2   0     4534.54     4578.94     56.34 o 
   5   2   0      323.55      313.12      6.58 o 
   6   2   0      482.63      513.26      8.81 o 
   7   2   0     1149.38     1183.06     15.94 o 
   8   2   0       18.02       20.68      1.56 o 
   9   2   0      340.51      351.01      6.43 o 
  10   2   0      185.89      205.54      4.75 o 
  11   2   0        2.48        4.20      1.56 o 
  12   2   0      137.33      123.33      4.69 o 
  13   2   0      475.76      449.11     19.30 o 
  14   2   0        0.31        0.28      1.48 o 
  15   2   0        9.33        5.31      2.09 o 
  16   2   0        5.74        6.97      2.31 o 
  17   2   0        0.10       -2.71      1.80 o 
  18   2   0       82.28       70.42      5.10 o 
  19   2   0        7.58       11.46      2.98 o 
  20   2   0        1.71        0.04      2.92 o 
   1   3   0       77.08       71.07      1.98 o 
   2   3   0     2024.46     2033.43     45.13 o 
   3   3   0     1496.02     1614.68     23.34 o 
   4   3   0     1714.44     1757.04     22.65 o 
   5   3   0        1.22        3.13      0.81 o 
   6   3   0      482.29      524.64      8.07 o 
   7   3   0      905.80      910.48     11.70 o 
   8   3   0       12.09       10.48      1.12 o 
   9   3   0      171.04      167.30      4.28 o 
  10   3   0       86.42       88.69      3.55 o 
  11   3   0       41.01       41.08      3.09 o 
  12   3   0      167.31      172.46      6.09 o 
  13   3   0       48.34       51.82      3.70 o 
  14   3   0       30.84       26.58      3.39 o 
  15   3   0      336.47      340.54     10.49 o 
  16   3   0       12.67        8.48      2.50 o 
  17   3   0       11.44        7.89      2.64 o 
  18   3   0        0.01       -1.21      2.22 o 
  19   3   0       80.91       89.87      5.95 o 
   0   4   0        0.90       -0.14      1.46 o 
   1   4   0      327.53      323.87      5.29 o 
   2   4   0     1536.08     1654.68     27.84 o 
   3   4   0      129.02      140.29      3.92 o 
   4   4   0      670.67      629.58     14.44 o 
   5   4   0      596.89      624.95     16.56 o 
   6   4   0      463.12      461.00      7.50 o 
   7   4   0      327.34      341.00      7.39 o 
   8   4   0      222.82      238.75      4.95 o 
   9   4   0       14.16       16.44      2.06 o 
  10   4   0      134.46      144.27      5.74 o 
  11   4   0      203.20      194.94     15.29 o 
  12   4   0      661.82      623.61     17.44 o 
  13   4   0      625.86      634.74     13.00 o 
  14   4   0       86.65       83.17      4.94 o 
  15   4   0       10.56        6.54      2.42 o 
  16   4   0        3.88        4.86      3.35 o 
  17   4   0       24.14       30.17      4.27 o 
  18   4   0        2.50        2.67      3.09 o 
  19   4   0        4.61        2.14      3.44 o 
   1   5   0        5.11        6.75      0.96 o 
   2   5   0      181.28      197.74      4.55 o 
   3   5   0       45.39       46.79      2.64 o 
   4   5   0      812.16      781.44     16.26 o 
   5   5   0      421.71      434.08     12.35 o 
   6   5   0      235.62      237.30      6.39 o 
   7   5   0      448.77      446.49      8.83 o 
   8   5   0      170.71      183.26      5.15 o 
   9   5   0     2223.75     2206.91     39.26 o 
  10   5   0      497.63      479.85     12.06 o 
  11   5   0       75.12       73.37      5.00 o 
  12   5   0      349.82      364.14     10.61 o 
  13   5   0       67.53       60.04      5.04 o 
  14   5   0       25.44       17.19      3.31 o 
  15   5   0      213.62      224.82      9.05 o 
  16   5   0        0.32        0.71      3.42 o 
  17   5   0      264.42      277.56     13.13 o 
  18   5   0       14.04       22.81      6.75 o 
   0   6   0     2240.82     2358.06     39.67 o 
   1   6   0       29.57       29.19      2.72 o 
   2   6   0        4.66        1.21      1.66 o 
   3   6   0      119.12      123.31      4.40 o 
   4   6   0       23.22       19.08      3.48 o 
   5   6   0        0.03       -0.41      1.15 o 
   6   6   0      312.48      326.78      7.31 o 
   7   6   0       22.41       28.20      3.66 o 
   8   6   0      138.22      145.22      5.85 o 
   9   6   0      104.80      100.83      5.57 o 
  10   6   0      125.23      118.46      6.05 o 
  11   6   0       31.82       28.36      3.56 o 
  12   6   0       65.40       58.42      5.99 o 
  13   6   0       93.57       95.67      6.40 o 
  14   6   0       13.30        8.49      3.74 o 
  15   6   0       20.71       16.43     10.40 o 
  16   6   0      172.14      194.81     11.32 o 
  17   6   0      107.33      128.72     15.22 o 
   1   7   0       52.41       48.37      4.50 o 
   2   7   0       49.62       58.11      5.00 o 
   3   7   0        7.11        7.68      2.51 o 
   4   7   0       32.11       35.31      3.94 o 
   5   7   0        5.22        8.16      2.08 o 
   6   7   0     1260.91     1337.70     25.37 o 
   7   7   0      223.18      232.37     14.81 o 
   8   7   0      977.13     1022.72     26.45 o 
   9   7   0      334.61      340.94     12.79 o 
  10   7   0       51.19       66.15      9.84 o 
  11   7   0       26.99       29.86      4.80 o 
  12   7   0        0.58       -0.90      2.97 o 
  13   7   0       63.46       68.47      7.30 o 
  14   7   0      108.47      120.14      9.67 o 
  15   7   0       19.66       23.06      5.50 o 
  16   7   0        0.06        3.27      4.41 o 
   0   8   0      142.29      156.56     10.71 o 
   1   8   0        4.85        3.27      2.31 o 
   2   8   0       22.23       15.95      3.28 o 
   3   8   0        0.61        2.06      2.26 o 
   4   8   0        1.54        0.99      2.16 o 
   5   8   0      231.40      261.82     10.16 o 
   6   8   0      115.63      113.00     14.36 o 
   7   8   0      468.34      477.98     14.96 o 
   8   8   0       85.84       83.26     10.44 o 
   9   8   0       29.80       33.06      7.53 o 
  10   8   0       99.80      104.85     11.95 o 
  11   8   0       28.90       25.73      6.75 o 
  12   8   0        0.15       -4.91      4.17 o 
  13   8   0        5.84        4.13      5.36 o 
  14   8   0       13.26       13.97      6.46 o 
  15   8   0       80.27      102.34     14.08 o 
   1   9   0       15.15       10.47      3.01 o 
   2   9   0       62.73       70.86      6.40 o 
   3   9   0        0.03        1.39      2.40 o 
   4   9   0      192.85      195.90     15.60 o 
   5   9   0        7.64        3.10      2.69 o 
   6   9   0        3.76        3.99      2.88 o 
   7   9   0       32.61       30.54      7.08 o 
   8   9   0        0.00       -1.09      4.20 o 
   9   9   0       37.27       27.51      7.14 o 
  10   9   0       27.86       23.50      6.87 o 
  11   9   0        0.61        3.23      4.99 o 
  12   9   0        5.72       12.51      6.45 o 
  13   9   0       85.28       80.36     12.91 o 
   0  10   0       36.12       36.71      7.43 o 
   1  10   0       25.09       23.24      4.47 o 
   2  10   0       30.65       24.89      6.29 o 
   3  10   0        0.17       -0.15      2.79 o 
   4  10   0       10.92        9.68      3.47 o 
   5  10   0        7.56        7.40      4.51 o 
   6  10   0        8.30       15.34      6.14 o 
   7  10   0       85.89       82.91     11.51 o 
   8  10   0       55.36       57.70     10.12 o 
   9  10   0       24.51       21.84      6.93 o 
  10  10   0        3.27       -0.16      5.13 o 
  11  10   0       44.75       29.35      8.23 o 
   1  11   0       25.08       14.82      6.03 o 
   2  11   0       33.84       36.54      9.07 o 
   3  11   0       53.72       50.80      6.24 o 
   4  11   0       91.46       82.28      7.70 o 
   5  11   0       70.04       72.43      7.46 o 
   6  11   0       40.50       20.47      7.02 o 
   7  11   0        8.24        2.06      5.15 o 
   8  11   0       81.91       94.74     13.09 o 
   0  12   0       57.24       56.06      9.74 o 
   1  12   0        9.45       12.62      4.51 o 
   2  12   0        3.95        7.51      4.09 o 
   3  12   0       29.60       22.39      7.45 o 
 -20   1   1        0.68       -1.71      2.36 o 
 -19   1   1        0.45        5.04      2.51 o 
 -18   1   1       33.65       38.97      3.83 o 
 -17   1   1        0.14       -0.40      1.88 o 
 -16   1   1      168.38      162.33      6.03 o 
 -15   1   1        4.77        4.79      1.89 o 
 -14   1   1      594.57      549.56     11.21 o 
 -13   1   1        0.71        1.26      2.15 o 
 -12   1   1       67.95       77.58      3.98 o 
 -11   1   1      123.20      112.92      6.55 o 
 -10   1   1      519.39      520.27      9.24 o 
  -9   1   1        9.43       15.09      1.47 o 
  -8   1   1       40.60       41.76      2.28 o 
  -7   1   1      470.77      521.09      9.86 o 
  -6   1   1      286.86      331.91     12.98 o 
  -5   1   1      165.29      191.69      4.53 o 
  -4   1   1      196.20      187.39      4.24 o 
  -3   1   1     2674.94     2570.03     41.40 o 
  -2   1   1      605.60      614.89     13.02 o 
  -1   1   1      666.05      676.82     20.55 o 
   0   1   1     1826.82     1744.58     35.61 o 
   1   1   1      109.48       83.22      2.39 o 
   2   1   1      263.30      279.29      4.88 o 
   3   1   1     2656.01     2512.83     35.31 o 
   4   1   1      227.03      213.10      4.43 o 
   5   1   1        4.73        7.04      1.10 o 
   6   1   1       83.58       91.24      2.66 o 
   7   1   1      288.98      282.24      5.34 o 
   8   1   1      646.11      628.40      9.81 o 
   9   1   1      314.13      321.54      6.04 o 
  10   1   1       80.92       73.22      2.94 o 
  11   1   1        9.23        9.01      1.43 o 
  12   1   1        3.52        6.53      1.43 o 
  13   1   1       17.66       21.27      2.27 o 
  14   1   1        7.17        6.27      2.03 o 
  15   1   1       34.09       32.72      3.28 o 
  16   1   1       21.57       20.21      2.92 o 
  17   1   1       30.89       29.10      3.50 o 
  18   1   1        0.01       -0.17      2.13 o 
  19   1   1       11.87        9.95      2.88 o 
 -20   2   1        7.07       10.72      3.13 o 
 -19   2   1        2.38        3.01      2.49 o 
 -18   2   1       31.61       33.18      3.75 o 
 -17   2   1        2.28        2.52      2.07 o 
 -16   2   1       78.67       83.72      5.77 o 
 -15   2   1      215.37      218.06      7.91 o 
 -14   2   1      882.85      800.42     17.48 o 
 -13   2   1      254.92      227.54      6.40 o 
 -12   2   1      757.06      776.83     13.97 o 
 -11   2   1      416.13      403.41      8.48 o 
 -10   2   1       36.99       32.34      1.95 o 
  -9   2   1      216.19      204.54      4.27 o 
  -8   2   1      861.61      842.63     11.90 o 
  -7   2   1     1503.10     1432.03     20.92 o 
  -6   2   1      136.40      108.75      2.96 o 
  -5   2   1       38.47       43.01      2.39 o 
  -4   2   1       36.84       53.00      2.20 o 
  -3   2   1      768.55      763.45     15.19 o 
  -2   2   1     2922.88     2948.68     47.04 o 
  -1   2   1     6782.89     6762.84    130.66 o 
   0   2   1      238.72      222.74      5.98 o 
   1   2   1    35586.96    34251.34    527.39 o 
   2   2   1       41.56       51.64      1.84 o 
   3   2   1      421.09      400.31      6.88 o 
   4   2   1       48.59       66.63      2.65 o 
   5   2   1       29.63       30.04      2.03 o 
   6   2   1       19.01       25.54      1.62 o 
   7   2   1       41.21       40.37      2.57 o 
   8   2   1        7.33        5.31      1.22 o 
   9   2   1        7.62        6.44      1.31 o 
  10   2   1       66.54       84.03      3.37 o 
  11   2   1       44.14       45.88      2.76 o 
  12   2   1       46.43       34.58      2.64 o 
  13   2   1      344.15      307.24      7.24 o 
  14   2   1       21.65       14.34      2.20 o 
  15   2   1      313.77      303.15      8.78 o 
  16   2   1       88.80       75.07      4.86 o 
  17   2   1       18.16       23.52      4.01 o 
  18   2   1        3.32       -0.60      2.10 o 
  19   2   1        3.42        1.87      2.49 o 
 -20   3   1       22.57       14.29      3.43 o 
 -19   3   1        0.24       -1.94      2.75 o 
 -18   3   1       43.00       35.32      4.60 o 
 -17   3   1       23.54       20.50      3.07 o 
 -16   3   1      133.37      136.85      7.24 o 
 -15   3   1        5.61        1.51      2.18 o 
 -14   3   1      309.19      302.16      8.04 o 
 -13   3   1        1.29        0.37      1.61 o 
 -12   3   1       98.47      128.07      4.75 o 
 -11   3   1      594.01      564.29     10.92 o 
 -10   3   1        0.75        1.22      1.18 o 
  -9   3   1      513.59      511.25      7.34 o 
  -8   3   1      325.14      331.97      5.19 o 
  -7   3   1      599.83      705.46     10.22 o 
  -6   3   1       20.82       28.43      2.80 o 
  -5   3   1     1043.05     1003.46     17.22 o 
  -4   3   1     3979.60     4032.77     56.04 o 
  -3   3   1      395.22      432.16      7.24 o 
  -2   3   1        2.25        0.50      1.93 o 
  -1   3   1      160.17      138.81      4.60 o 
   0   3   1      680.50      673.40     12.38 o 
   1   3   1     3222.52     3215.35     52.58 o 
   2   3   1        6.57        5.97      0.85 o 
   3   3   1      509.88      493.77      8.36 o 
   4   3   1      373.98      377.90      8.02 o 
   5   3   1      241.30      238.35      5.16 o 
   6   3   1       61.83       67.00      4.43 o 
   7   3   1      124.49      150.82      4.21 o 
   8   3   1        8.71       14.71      1.79 o 
   9   3   1      239.72      262.94      5.72 o 
  10   3   1      447.06      432.56      8.07 o 
  11   3   1      194.00      193.76      6.65 o 
  12   3   1        0.69        1.94      1.67 o 
  13   3   1       70.04       74.82      4.51 o 
  14   3   1      125.95      117.48      5.07 o 
  15   3   1        7.08        5.02      2.02 o 
  16   3   1       79.68       84.30      7.14 o 
  17   3   1        1.65       -1.19      2.12 o 
  18   3   1        9.79        5.82      2.68 o 
  19   3   1        3.58        3.04      2.75 o 
 -19   4   1       33.43       30.99      5.75 o 
 -18   4   1       28.96       37.85      7.25 o 
 -17   4   1      176.77      196.96      8.42 o 
 -16   4   1       39.97       41.20      8.42 o 
 -15   4   1       50.14       61.56      4.67 o 
 -14   4   1      562.49      571.86     12.27 o 
 -13   4   1       19.80       27.03      2.88 o 
 -12   4   1       46.57       30.12      2.86 o 
 -11   4   1       18.50       19.35      2.36 o 
 -10   4   1      881.78      843.37     14.76 o 
  -9   4   1        0.09       -0.32      1.31 o 
  -8   4   1      435.49      399.68      7.80 o 
  -7   4   1        4.10        3.08      1.04 o 
  -6   4   1       51.63       53.71      2.78 o 
  -5   4   1     3670.38     3702.93     60.88 o 
  -4   4   1      282.37      291.14      6.76 o 
  -3   4   1      674.59      658.33     12.40 o 
  -2   4   1     1076.24     1073.03     22.23 o 
  -1   4   1      198.93      195.03      5.06 o 
   0   4   1       34.67       41.07      1.69 o 
   1   4   1     1626.93     1661.59     21.81 o 
   2   4   1      706.38      751.86     12.08 o 
   3   4   1     1090.00     1073.94     23.70 o 
   4   4   1       10.97        9.07      1.08 o 
   5   4   1      304.36      314.98      5.74 o 
   6   4   1       15.79       12.08      1.67 o 
   7   4   1        3.00        0.81      0.95 o 
   8   4   1      132.54      139.17      4.52 o 
   9   4   1      138.43      133.96      3.97 o 
  10   4   1      219.73      211.50      6.02 o 
  11   4   1       11.33       13.44      2.74 o 
  12   4   1      157.59      158.55      6.78 o 
  13   4   1       17.67       16.75      3.22 o 
  14   4   1        5.02        2.08      2.55 o 
  15   4   1       12.19        7.09      2.99 o 
  16   4   1       42.30       51.01      5.03 o 
  17   4   1      136.82      156.75     19.07 o 
  18   4   1       21.79       31.62      4.64 o 
 -18   5   1        1.63        0.39      3.50 o 
 -17   5   1        4.10        9.51      3.85 o 
 -16   5   1       81.76       76.04      7.31 o 
 -15   5   1       32.78       31.14      4.95 o 
 -14   5   1       60.65       63.33      5.21 o 
 -13   5   1      103.26      117.38     10.81 o 
 -12   5   1       31.50       45.14      4.07 o 
 -11   5   1        0.54       -1.09      1.70 o 
 -10   5   1      356.73      345.83      9.50 o 
  -9   5   1      140.50      142.26      5.59 o 
  -8   5   1      129.83      137.03      4.23 o 
  -7   5   1      477.73      479.92      9.47 o 
  -6   5   1      696.11      740.33     14.76 o 
  -5   5   1      830.99      870.87     14.24 o 
  -4   5   1      344.88      384.59      7.34 o 
  -3   5   1       28.24       25.89      3.03 o 
  -2   5   1      188.28      185.92      4.22 o 
  -1   5   1     2295.90     2438.07     35.05 o 
   0   5   1      264.15      243.30      4.07 o 
   1   5   1      738.68      760.79     11.10 o 
   2   5   1      119.52      142.11      5.13 o 
   3   5   1      182.38      170.70      6.05 o 
   4   5   1      650.06      700.39     13.63 o 
   5   5   1     1259.68     1372.27     29.64 o 
   6   5   1      116.08      120.97      3.72 o 
   7   5   1      222.38      229.05      5.15 o 
   8   5   1      914.69      891.33     13.67 o 
   9   5   1      830.84      844.89     13.28 o 
  10   5   1       12.53       15.31      2.72 o 
  11   5   1        0.26        2.58      2.16 o 
  12   5   1       13.94       12.38      2.95 o 
  13   5   1        2.36        3.80      2.41 o 
  14   5   1       54.85       44.93      5.80 o 
  15   5   1        7.90        3.16      2.74 o 
  16   5   1       63.19       58.56      5.89 o 
  17   5   1        1.13        1.64      3.09 o 
  18   5   1        3.81        4.67      3.40 o 
 -18   6   1       19.10       22.08      7.87 o 
 -17   6   1        0.88        0.46      5.13 o 
 -16   6   1      214.24      231.99     12.06 o 
 -15   6   1        5.00        3.94      3.51 o 
 -14   6   1        2.47        6.16      3.37 o 
 -13   6   1       80.22       83.01      7.52 o 
 -12   6   1      104.83      101.47      7.81 o 
 -11   6   1        7.61        4.72      2.53 o 
 -10   6   1        3.19        2.43      2.66 o 
  -9   6   1        3.43        0.74      2.57 o 
  -8   6   1      414.58      426.60     10.41 o 
  -7   6   1      867.60      928.84     18.46 o 
  -6   6   1     2066.29     2141.05     37.36 o 
  -5   6   1       22.71       29.87      3.58 o 
  -4   6   1      101.26      116.38      5.53 o 
  -3   6   1       12.40        7.81      2.25 o 
  -2   6   1       18.29       19.62      2.25 o 
  -1   6   1       38.73       30.22      3.85 o 
   0   6   1      312.91      318.98     11.24 o 
   1   6   1      430.56      455.20      8.48 o 
   2   6   1      121.07      114.01      3.99 o 
   3   6   1       37.82       35.53      3.75 o 
   4   6   1      122.64      130.22      4.78 o 
   5   6   1       21.55       25.40      2.22 o 
   6   6   1       87.35       89.12      3.88 o 
   7   6   1      588.21      607.78     11.61 o 
   8   6   1      198.46      200.82      5.84 o 
   9   6   1        0.34        0.37      1.93 o 
  10   6   1       18.30       18.14      3.18 o 
  11   6   1       15.57        8.69      2.67 o 
  12   6   1       27.36       26.02      4.80 o 
  13   6   1      241.33      266.03     15.74 o 
  14   6   1      382.61      415.99     14.67 o 
  15   6   1        5.74        5.71      3.12 o 
  16   6   1      130.24      170.83     18.85 o 
  17   6   1       66.42       68.89     11.51 o 
 -17   7   1        3.65        9.43      6.84 o 
 -16   7   1       30.97       29.22      5.95 o 
 -15   7   1        1.30       -2.43      5.18 o 
 -14   7   1      112.39      121.77     12.01 o 
 -13   7   1        0.04        3.06      3.19 o 
 -12   7   1        6.25        5.62      3.30 o 
 -11   7   1        3.31        2.27      2.95 o 
 -10   7   1        1.01        0.74      2.54 o 
  -9   7   1      138.02      127.05      8.50 o 
  -8   7   1      627.60      636.31     29.74 o 
  -7   7   1       65.60       64.48      5.20 o 
  -6   7   1       93.86      101.75      5.17 o 
  -5   7   1        2.42        0.99      1.69 o 
  -4   7   1      198.05      212.97      6.84 o 
  -3   7   1       94.95      102.93      8.28 o 
  -2   7   1       90.45       91.74      4.54 o 
  -1   7   1        1.46        0.41      3.56 o 
   0   7   1       11.82       13.25      2.83 o 
   1   7   1      528.04      574.64     15.99 o 
   2   7   1       86.38       84.04     11.24 o 
   3   7   1      107.82      120.58      6.32 o 
   4   7   1       13.17       12.81      2.76 o 
   5   7   1       46.93       42.05      4.31 o 
   6   7   1     1042.38     1104.07     26.64 o 
   7   7   1      388.14      398.00     25.82 o 
   8   7   1       89.21       87.77      6.32 o 
   9   7   1      106.45      109.86     13.79 o 
  10   7   1       17.11       14.21      4.38 o 
  11   7   1       21.32       18.83      4.24 o 
  12   7   1        0.03        6.58      3.55 o 
  13   7   1       14.00       12.96      7.93 o 
  14   7   1      145.84      160.71     11.41 o 
  15   7   1       19.57       16.06      5.15 o 
  16   7   1      130.70      131.69     23.39 o 
 -15   8   1       28.62       15.24      7.32 o 
 -14   8   1       41.23       72.12     11.63 o 
 -13   8   1       15.60       20.84      7.24 o 
 -12   8   1        0.02        2.92      4.43 o 
 -11   8   1       49.14       55.00      9.16 o 
 -10   8   1      141.22      149.38     14.36 o 
  -9   8   1        3.40       -1.45      3.30 o 
  -8   8   1       30.93       30.19      6.63 o 
  -7   8   1       19.69       20.48      5.75 o 
  -6   8   1        0.19        0.15      2.38 o 
  -5   8   1        1.36       -3.02      2.02 o 
  -4   8   1       78.16       85.05      6.35 o 
  -3   8   1        0.03        0.50      2.16 o 
  -2   8   1       44.46       49.66     10.39 o 
  -1   8   1       46.41       55.89      5.21 o 
   0   8   1        0.27        1.75      3.07 o 
   1   8   1        3.94        4.49      4.00 o 
   2   8   1        0.25        1.58      2.25 o 
   3   8   1       37.49       37.78      4.47 o 
   4   8   1      240.17      256.82     14.22 o 
   5   8   1      117.96       99.87      8.11 o 
   6   8   1        0.22        1.37      2.26 o 
   7   8   1       80.87       79.39      6.42 o 
   8   8   1        0.73        1.90      3.67 o 
   9   8   1       25.98       24.67      6.71 o 
  10   8   1       14.53       18.26      6.26 o 
  11   8   1        2.90        7.03      4.94 o 
  12   8   1       13.94       21.40      7.31 o 
  13   8   1        5.55       -0.25      5.15 o 
  14   8   1       62.75       38.71      9.23 o 
 -14   9   1        0.20       -0.49      5.23 o 
 -13   9   1       18.26       28.49      8.25 o 
 -12   9   1        7.78        2.97      4.78 o 
 -11   9   1        0.20       -0.37      4.70 o 
 -10   9   1        8.28        4.60      5.10 o 
  -9   9   1       75.00       61.21      9.80 o 
  -8   9   1       44.45       37.08      7.48 o 
  -7   9   1      403.40      440.37     22.62 o 
  -6   9   1       16.13       20.28      3.93 o 
  -5   9   1        3.03        1.13      2.66 o 
  -4   9   1      231.09      254.71     10.77 o 
  -3   9   1      214.44      212.91      9.57 o 
  -2   9   1       66.14       64.03     13.20 o 
  -1   9   1       14.37        9.23      3.01 o 
   0   9   1        1.97        3.36      2.54 o 
   1   9   1       29.61       27.80      4.91 o 
   2   9   1       15.52       15.63      3.54 o 
   3   9   1       12.55       10.90      3.15 o 
   4   9   1        3.56       -0.48      2.72 o 
   5   9   1       12.04        6.32      3.08 o 
   6   9   1       81.73       85.00      9.91 o 
   7   9   1      363.74      339.45     19.75 o 
   8   9   1       74.21       81.95     11.19 o 
   9   9   1      133.76      117.50     13.44 o 
  10   9   1        0.04       -3.49      4.23 o 
  11   9   1        6.28        2.88      5.34 o 
  12   9   1        0.27        0.26      5.33 o 
  13   9   1       22.50        9.97      6.95 o 
 -12  10   1       67.50       61.75     11.21 o 
 -11  10   1       32.76       34.05      8.48 o 
 -10  10   1       34.74       29.18      8.01 o 
  -9  10   1        0.14        4.53      5.40 o 
  -8  10   1       33.54       24.56      7.13 o 
  -7  10   1       34.87       24.44      7.08 o 
  -6  10   1      121.03      109.22     12.64 o 
  -5  10   1        1.14        0.27      3.23 o 
  -4  10   1       18.97       21.08      4.27 o 
  -3  10   1       24.95       26.75      4.52 o 
  -2  10   1        1.37       -1.70      3.41 o 
  -1  10   1       68.60       67.53      6.64 o 
   0  10   1        2.55        4.40      3.04 o 
   1  10   1       13.19       16.03      3.89 o 
   2  10   1        1.35        1.28      3.72 o 
   3  10   1       59.73       56.30      6.08 o 
   4  10   1       66.96       64.95      6.59 o 
   5  10   1      145.77      131.99      9.30 o 
   6  10   1       82.89       74.48      8.70 o 
   7  10   1       45.83       37.19      8.20 o 
   8  10   1      287.97      314.54     20.20 o 
  10  10   1        0.78        2.09      5.47 o 
  11  10   1       13.75       28.14      8.40 o 
  -9  11   1        0.73        0.55      5.40 o 
  -8  11   1       13.65        7.59      5.98 o 
  -7  11   1       41.50       27.67      7.46 o 
  -6  11   1      125.40      122.00     14.02 o 
  -5  11   1       87.35       77.18     11.45 o 
  -4  11   1        1.42        1.62      3.29 o 
  -3  11   1        6.94        7.36      3.82 o 
  -2  11   1       26.07       28.39      8.43 o 
  -1  11   1       36.33       42.53      7.32 o 
   0  11   1       15.02       13.96      5.01 o 
   1  11   1       36.54       26.05      8.67 o 
   2  11   1        0.08       -2.70      3.65 o 
   3  11   1       29.54       28.54      5.18 o 
   4  11   1        2.86        5.46      3.69 o 
   5  11   1      104.56       97.60     10.83 o 
   6  11   1        9.96        9.91      6.20 o 
   7  11   1        7.50       10.93      6.03 o 
   8  11   1       32.21       41.18      9.54 o 
  -4  12   1       15.82       10.56      6.39 o 
  -3  12   1       64.55       67.02      7.63 o 
  -2  12   1        0.49        1.52      3.82 o 
  -1  12   1        2.40       -0.75      3.28 o 
   0  12   1       16.26       13.88      4.48 o 
   1  12   1       12.52        5.38      4.04 o 
   2  12   1        6.49       11.67      4.43 o 
   3  12   1        4.07        1.59      3.68 o 
 -21   0   2       67.35       58.13     10.94 o 
 -20   0   2      169.26      200.85     16.75 o 
 -19   0   2      117.32      132.45     14.37 o 
 -18   0   2        7.77       17.55      5.95 o 
 -17   0   2        6.79        4.17      4.33 o 
 -16   0   2        6.33        5.70      4.13 o 
 -15   0   2      971.04      922.19     35.61 o 
 -14   0   2      271.52      280.00     15.47 o 
 -13   0   2      501.38      455.18     24.41 o 
 -12   0   2      175.26      165.28     12.19 o 
 -11   0   2      338.35      301.41      8.98 o 
 -10   0   2       44.14       57.79      3.45 o 
  -9   0   2      257.36      254.56      7.29 o 
  -8   0   2     1602.05     1533.35     35.00 o 
  -7   0   2      728.66      731.76     24.43 o 
  -6   0   2       83.31       -0.83      1.06 o 
  -5   0   2      354.04      391.37     13.98 o 
  -4   0   2       35.15       24.12      3.07 o 
  -3   0   2     3488.91     3492.97     98.77 o 
  -2   0   2     7146.69     6665.35    185.77 o 
  -1   0   2     1441.49     1292.96     37.74 o 
   0   0   2    25179.47    22958.73    451.33 o 
   1   0   2       58.95       57.46      3.67 o 
   2   0   2       53.71       66.08      4.82 o 
   3   0   2       14.69       15.03      1.91 o 
   4   0   2      704.95      694.28     16.16 o 
   5   0   2      565.35      616.36     11.58 o 
   6   0   2      937.91      914.55     19.55 o 
   7   0   2     1888.15     1882.21     37.37 o 
   8   0   2      273.58      283.93     21.86 o 
   9   0   2      313.74      298.72     10.42 o 
  10   0   2       60.17       54.35      4.46 o 
  11   0   2       37.30       40.77      3.56 o 
  12   0   2        8.23        7.81      2.31 o 
  13   0   2      597.71      575.91     13.64 o 
  14   0   2      327.83      300.98     11.54 o 
  15   0   2      280.79      272.66     11.22 o 
  16   0   2       56.55       55.03      6.13 o 
  17   0   2        1.01        1.05      3.36 o 
  18   0   2        7.54        9.15      3.88 o 
  19   0   2       17.61       20.38      6.76 o 
 -20   1   2       17.14       27.94      5.59 o 
 -19   1   2        8.56        3.34      3.18 o 
 -18   1   2        0.80       -3.10      2.31 o 
 -17   1   2        6.22       11.58      3.55 o 
 -16   1   2        4.77        1.33      3.09 o 
 -15   1   2       16.00        9.86      2.94 o 
 -14   1   2       25.83       29.87      3.34 o 
 -13   1   2      475.35      518.70     12.28 o 
 -12   1   2        9.06        5.92      2.50 o 
 -11   1   2      700.89      672.63     13.30 o 
 -10   1   2      302.71      275.92     14.26 o 
  -9   1   2       72.10       97.76      4.22 o 
  -8   1   2      165.83      206.71      6.27 o 
  -7   1   2      951.49     1002.12     21.45 o 
  -5   1   2     1204.69     1253.37     25.64 o 
  -4   1   2        0.25        6.06      1.07 o 
  -3   1   2       30.66       49.37      3.54 o 
  -2   1   2      387.82      406.97      7.45 o 
  -1   1   2       10.67       14.78      0.99 o 
   0   1   2     6625.21     6466.54    102.90 o 
   1   1   2      374.41      333.10      6.70 o 
   2   1   2     3473.75     3477.72     55.79 o 
   3   1   2       83.31       95.57      3.34 o 
   4   1   2      752.38      733.48     13.79 o 
   5   1   2      340.32      349.46      5.92 o 
   6   1   2      178.47      155.66      3.31 o 
   7   1   2      484.84      501.09      7.43 o 
   8   1   2      731.49      807.67     15.07 o 
   9   1   2      119.54      112.43      3.30 o 
  10   1   2       63.20       62.63      2.89 o 
  11   1   2      107.55       99.93      3.67 o 
  12   1   2       49.29       52.19      2.95 o 
  13   1   2       77.69       75.48      4.18 o 
  14   1   2        3.14        0.98      1.70 o 
  15   1   2        8.02        4.32      2.17 o 
  16   1   2       75.23       70.64      4.73 o 
  17   1   2       31.46       18.81      3.18 o 
  18   1   2        2.48        2.21      2.44 o 
  19   1   2        4.57       -1.69      2.38 o 
 -20   2   2       29.26       41.29      6.36 o 
 -19   2   2        3.93       -3.31      2.58 o 
 -18   2   2       24.78       19.26      3.56 o 
 -17   2   2       90.64       93.09      8.00 o 
 -16   2   2       52.98       63.25      5.79 o 
 -15   2   2       61.57       38.45      4.69 o 
 -14   2   2        0.02       -1.50      1.52 o 
 -13   2   2     1459.14     1350.83     21.87 o 
 -12   2   2        0.02        0.69      1.25 o 
 -11   2   2       46.30       37.01      2.64 o 
 -10   2   2       57.37       56.00      3.75 o 
  -9   2   2       11.18       18.82      1.98 o 
  -8   2   2      338.19      401.01      8.81 o 
  -7   2   2        6.31        5.71      1.20 o 
  -6   2   2     1275.88     1327.16     27.80 o 
  -5   2   2      594.01      620.31     11.64 o 
  -4   2   2      748.64      766.08     14.56 o 
  -3   2   2      558.96      612.44      9.47 o 
  -2   2   2      221.39      223.63      4.97 o 
  -1   2   2       15.07       14.60      1.62 o 
   0   2   2    13902.54    13565.67    184.98 o 
   1   2   2       65.75       68.34      4.21 o 
   2   2   2     6255.35     6343.46    101.49 o 
   3   2   2       24.49       28.75      2.01 o 
   4   2   2      529.06      535.26      9.39 o 
   5   2   2        8.55       10.50      1.40 o 
   6   2   2       47.12       41.91      2.19 o 
   7   2   2       25.06       15.16      1.95 o 
   8   2   2       43.15       39.60      2.46 o 
   9   2   2      551.82      565.34      9.66 o 
  10   2   2       26.55       24.99      1.99 o 
  11   2   2      113.51      107.20      3.74 o 
  12   2   2       23.40       19.93      2.30 o 
  13   2   2       25.50       20.78      2.38 o 
  14   2   2       72.28       66.95      3.94 o 
  15   2   2      146.78      144.16      6.26 o 
  16   2   2        0.61       -2.92      2.24 o 
  17   2   2        8.47        4.30      2.50 o 
  18   2   2       17.48       10.80      3.00 o 
 -20   3   2      256.97      321.46     11.87 o 
 -19   3   2        8.33       13.98      3.64 o 
 -18   3   2       10.17        7.02      3.03 o 
 -17   3   2        0.02       -2.45      2.14 o 
 -16   3   2       17.31       19.45      3.31 o 
 -15   3   2      682.32      643.26     15.42 o 
 -14   3   2        9.55       10.85      2.16 o 
 -13   3   2      285.42      244.10      7.94 o 
 -12   3   2       32.10       38.25      2.89 o 
 -11   3   2       55.19       38.28      2.73 o 
 -10   3   2        6.90        9.71      1.80 o 
  -9   3   2      604.16      629.24     11.14 o 
  -8   3   2       67.71       75.16      2.98 o 
  -7   3   2      985.42     1086.45     16.59 o 
  -6   3   2        0.22        0.52      0.71 o 
  -5   3   2       42.55       42.55      2.13 o 
  -4   3   2      109.91      113.25      2.89 o 
  -3   3   2       61.16       64.13      2.58 o 
  -2   3   2      302.77      344.45     12.24 o 
  -1   3   2      115.40       98.48      3.96 o 
   0   3   2     2961.64     2938.78     48.50 o 
   1   3   2     1305.35     1304.55     27.47 o 
   2   3   2     2477.75     2421.71     39.72 o 
   3   3   2      824.51      826.96     13.20 o 
   4   3   2       44.38       34.05      1.84 o 
   5   3   2       38.10       33.98      2.20 o 
   6   3   2       25.45       39.15      2.51 o 
   7   3   2      125.87      127.98      4.20 o 
   8   3   2      155.78      141.19      4.62 o 
   9   3   2     3025.41     3033.60     45.00 o 
  10   3   2      622.08      617.17     12.21 o 
  11   3   2      107.23      103.76      4.25 o 
  12   3   2       32.94       31.16      3.08 o 
  13   3   2       82.09       82.46      4.24 o 
  14   3   2        1.86        1.79      1.81 o 
  15   3   2       13.92        6.51      2.21 o 
  16   3   2       12.37       17.98      3.56 o 
  17   3   2       11.89       10.27      3.31 o 
  18   3   2      112.51      116.89      7.74 o 
 -19   4   2        9.20       11.20      3.41 o 
 -18   4   2        9.84        4.41      2.88 o 
 -17   4   2       18.71       16.62      3.51 o 
 -16   4   2       12.49       10.64      2.97 o 
 -15   4   2      284.69      281.29      9.42 o 
 -14   4   2        0.03       -0.70      1.65 o 
 -13   4   2     1198.60     1140.58     19.58 o 
 -12   4   2       64.02       46.82      3.29 o 
 -11   4   2        4.01        6.57      1.67 o 
 -10   4   2       32.26       27.86      2.40 o 
  -9   4   2       16.58       12.79      1.74 o 
  -8   4   2       13.74       11.46      1.38 o 
  -7   4   2      575.09      616.37     12.29 o 
  -6   4   2      108.31      114.02      3.23 o 
  -5   4   2       98.43      110.66      4.95 o 
  -4   4   2      337.30      343.16      7.42 o 
  -3   4   2       72.04       72.56      9.07 o 
  -2   4   2        0.00        0.04      1.89 o 
  -1   4   2     1223.57     1224.56     21.63 o 
   0   4   2        8.00        9.47      3.16 o 
   1   4   2     1241.22     1240.22     16.77 o 
   2   4   2     7998.61     8540.92    104.91 o 
   3   4   2       33.23       33.57      1.99 o 
   4   4   2        0.00        0.22      0.81 o 
   5   4   2       68.87       54.42      2.46 o 
   6   4   2       70.82       69.46      2.79 o 
   7   4   2        7.11        7.16      1.33 o 
   8   4   2      607.66      604.17     10.26 o 
   9   4   2      354.30      371.56      7.53 o 
  10   4   2       12.87       17.28      2.00 o 
  11   4   2      111.41      119.48      6.25 o 
  12   4   2      241.67      243.22      8.61 o 
  13   4   2        7.81        3.23      2.77 o 
  14   4   2       27.94       26.45      3.29 o 
  15   4   2        0.20        0.78      2.27 o 
  16   4   2      105.11      107.01      7.19 o 
  17   4   2       67.36       77.66      6.96 o 
  18   4   2        3.87        4.90      3.27 o 
 -19   5   2        2.48       -0.68      5.19 o 
 -18   5   2        3.32        8.07      5.86 o 
 -17   5   2       55.49       51.05      6.50 o 
 -16   5   2        0.12        0.49      3.27 o 
 -15   5   2       26.68       27.50      3.95 o 
 -14   5   2        0.00       -1.35      1.96 o 
 -13   5   2      198.32      178.96      7.04 o 
 -12   5   2       32.20       35.01      3.52 o 
 -11   5   2       82.91       79.35      4.87 o 
 -10   5   2       32.76       28.02      6.58 o 
  -9   5   2       38.43       40.35      3.44 o 
  -8   5   2      646.37      674.33     18.98 o 
  -7   5   2       39.07       51.48      3.24 o 
  -6   5   2        0.68        0.83      0.97 o 
  -5   5   2        2.20        3.23      1.00 o 
  -4   5   2       27.11       34.01      1.88 o 
  -3   5   2      173.66      169.38      8.40 o 
  -2   5   2       90.71       95.95     11.43 o 
  -1   5   2       45.17       39.14      2.76 o 
   0   5   2      273.92      242.43      5.61 o 
   1   5   2      125.31      135.59      3.33 o 
   2   5   2      116.33      135.38      3.79 o 
   3   5   2        2.46        0.70      0.79 o 
   4   5   2      129.37      121.42      3.75 o 
   5   5   2      347.76      371.64      7.60 o 
   6   5   2      349.77      344.21      6.73 o 
   7   5   2     1162.95     1153.53     17.01 o 
   8   5   2      100.47       92.96      3.60 o 
   9   5   2       86.51       92.01      3.79 o 
  10   5   2       97.54       95.02      5.30 o 
  11   5   2       16.40       12.77      2.88 o 
  12   5   2       11.34       11.59      2.90 o 
  13   5   2       12.45        1.62      2.44 o 
  14   5   2       35.65       39.87      4.73 o 
  15   5   2      657.33      693.68     18.41 o 
  16   5   2       63.73       65.53      7.06 o 
  17   5   2      100.93      121.64     12.16 o 
 -18   6   2        6.52        0.32      5.71 o 
 -17   6   2       32.98       28.44      8.40 o 
 -16   6   2       57.88       82.50     12.20 o 
 -15   6   2       79.16       78.20      7.66 o 
 -14   6   2       10.83        8.39      3.57 o 
 -13   6   2        0.21        0.40      3.51 o 
 -12   6   2        2.49       -0.27      2.59 o 
 -11   6   2       52.47       64.47      8.92 o 
 -10   6   2       16.81       13.55      3.34 o 
  -9   6   2        3.65        5.62      2.64 o 
  -8   6   2       36.57       36.04     14.11 o 
  -7   6   2      220.64      221.11      6.81 o 
  -6   6   2        0.59       -2.12      1.30 o 
  -5   6   2      177.91      181.74      5.96 o 
  -4   6   2       86.81       88.55      5.11 o 
  -3   6   2        0.71        0.16      1.62 o 
  -2   6   2       37.49       24.84      4.78 o 
  -1   6   2        1.75        3.21      1.21 o 
   0   6   2      356.27      405.15      8.30 o 
   1   6   2        3.02        4.58      1.30 o 
   2   6   2        0.72        0.37      1.29 o 
   3   6   2      240.95      248.11      5.92 o 
   4   6   2        8.02       16.37      2.10 o 
   5   6   2       14.91       17.93      1.95 o 
   6   6   2        0.18        0.51      1.40 o 
   7   6   2        4.81        3.05      1.39 o 
   8   6   2       94.46      103.99      3.94 o 
   9   6   2      247.58      250.45      6.13 o 
  10   6   2       11.11       14.92      3.81 o 
  11   6   2        0.12       -0.54      2.22 o 
  12   6   2       27.06       23.33      3.75 o 
  13   6   2      150.18      156.10      8.21 o 
  14   6   2       64.39       58.06      7.64 o 
  15   6   2        7.20        4.56      6.23 o 
  16   6   2        4.95        6.89      3.84 o 
 -17   7   2        0.11        4.04      6.05 o 
 -16   7   2        1.51       -1.90      3.41 o 
 -15   7   2        2.93        4.52      3.74 o 
 -14   7   2       21.07       21.76      6.11 o 
 -13   7   2      181.64      195.48     10.43 o 
 -12   7   2        1.96        2.33      2.99 o 
 -11   7   2       74.55       68.23      6.81 o 
 -10   7   2        6.84        5.10      3.00 o 
  -9   7   2      805.23      839.08     23.26 o 
  -8   7   2       34.45       29.42      4.53 o 
  -7   7   2        8.15        9.06      2.29 o 
  -6   7   2      545.80      604.39     13.80 o 
  -5   7   2      208.47      217.20     13.10 o 
  -4   7   2       58.78       65.18      4.26 o 
  -3   7   2       39.59       42.66      3.48 o 
  -2   7   2        0.93        1.91      1.38 o 
  -1   7   2        0.85        0.22      1.27 o 
   0   7   2      340.92      368.09      8.07 o 
   1   7   2       21.81       18.24      2.05 o 
   2   7   2      242.98      242.52      7.27 o 
   3   7   2       14.05        8.04      3.23 o 
   4   7   2        3.87        0.34      1.55 o 
   5   7   2      103.81      123.37      5.37 o 
   6   7   2      299.56      313.71      9.05 o 
   7   7   2       26.08       21.28      2.99 o 
   8   7   2       22.41       24.30      3.29 o 
   9   7   2       69.60       67.44      9.82 o 
  10   7   2       56.59       65.79     10.13 o 
  11   7   2        0.53       -3.09      3.87 o 
  12   7   2        0.15       -1.61      4.79 o 
  13   7   2       36.02       44.57      9.57 o 
  14   7   2        7.57        7.09      6.17 o 
  15   7   2        0.43        0.28      5.73 o 
 -16   8   2        8.92        0.91      4.23 o 
 -15   8   2      111.10      128.46     10.66 o 
 -14   8   2        7.66       10.12      4.59 o 
 -13   8   2       48.75       48.45     13.77 o 
 -12   8   2        0.91        3.75     10.58 o 
 -11   8   2        8.91       10.71      3.84 o 
 -10   8   2        7.01        0.05      2.85 o 
  -9   8   2        4.84        0.48      3.68 o 
  -8   8   2      160.83      170.37     13.03 o 
  -7   8   2       32.30       31.09      6.83 o 
  -6   8   2      211.55      235.98      9.54 o 
  -5   8   2      946.25     1020.84     25.39 o 
  -4   8   2        9.19        5.44      4.17 o 
  -3   8   2       15.29       14.90      3.62 o 
  -2   8   2       37.83       34.61      4.33 o 
  -1   8   2       72.78       70.67     11.78 o 
   0   8   2      204.50      230.38      9.46 o 
   1   8   2       43.56       38.26      4.92 o 
   2   8   2       40.89       34.37     11.14 o 
   3   8   2        3.89        4.42      2.47 o 
   4   8   2       41.46       38.00      4.57 o 
   5   8   2        6.51        3.83      2.55 o 
   6   8   2        6.95        5.41      2.54 o 
   7   8   2        1.58       -0.98      2.30 o 
   8   8   2       23.12       29.59      4.52 o 
   9   8   2       75.17      101.92     12.48 o 
  10   8   2       46.15       47.34      9.17 o 
  11   8   2       29.21       21.52      7.10 o 
  12   8   2        0.63        0.27      4.82 o 
  13   8   2       27.57       35.80      9.16 o 
  14   8   2       93.70       92.41     14.09 o 
 -14   9   2        6.84       11.59      6.83 o 
 -13   9   2       21.64       19.69      7.31 o 
 -12   9   2       14.90       11.44      5.94 o 
 -11   9   2        0.04        2.91      4.38 o 
 -10   9   2        4.31        1.13      4.15 o 
  -9   9   2        6.75        1.80      4.46 o 
  -8   9   2      160.33      162.33     15.04 o 
  -7   9   2      785.80      758.23     32.08 o 
  -6   9   2      406.64      443.16     14.88 o 
  -5   9   2      100.04      102.98      7.54 o 
  -4   9   2      219.08      232.46     10.09 o 
  -3   9   2        1.65       -1.29      4.58 o 
  -2   9   2        0.33        6.12      2.79 o 
  -1   9   2        2.25        1.18      2.56 o 
   0   9   2        3.09        4.33      2.67 o 
   1   9   2        6.72        3.56      2.76 o 
   2   9   2      227.33      228.23     10.08 o 
   3   9   2        0.11       -1.97      2.16 o 
   4   9   2        3.49       -0.08      2.52 o 
   5   9   2        0.13        3.32      2.79 o 
   6   9   2       58.63       51.19      5.81 o 
   7   9   2       79.38       78.03      7.08 o 
   8   9   2       57.29       73.63     11.03 o 
   9   9   2       34.85       29.61      7.71 o 
  10   9   2        3.64        2.35      5.17 o 
  11   9   2       75.78       62.75     10.97 o 
  12   9   2        1.16       -1.82      5.35 o 
 -12  10   2        0.42       -2.89      5.39 o 
 -11  10   2       29.10       32.20      8.69 o 
 -10  10   2       34.49       40.90      9.23 o 
  -9  10   2        2.55       -2.81      4.46 o 
  -8  10   2       11.61        7.82      5.05 o 
  -7  10   2       68.37       65.57     10.09 o 
  -6  10   2        4.32       -4.89      3.80 o 
  -5  10   2       13.49        7.86      3.49 o 
  -4  10   2       70.44       69.03      6.77 o 
  -3  10   2       65.04       51.93      7.25 o 
  -2  10   2       30.42       30.41     11.03 o 
  -1  10   2       29.36       29.30      4.72 o 
   0  10   2        0.05       -0.72      2.58 o 
   1  10   2        3.80        2.59      2.95 o 
   2  10   2       46.62       38.37      5.38 o 
   3  10   2      103.73      103.24      8.17 o 
   4  10   2       20.44       13.37      6.70 o 
   5  10   2      211.30      214.27     11.98 o 
   6  10   2       70.72       64.11      6.83 o 
   7  10   2        7.01       21.08      7.22 o 
   8  10   2        7.41       11.39      6.14 o 
   9  10   2        4.18        5.72      6.00 o 
  10  10   2        2.86        8.48      6.04 o 
  -9  11   2       23.30       17.24      7.01 o 
  -8  11   2       25.99        8.81      6.40 o 
  -7  11   2       13.69       12.44      6.60 o 
  -6  11   2        5.87       15.92      7.01 o 
  -5  11   2       49.82       46.72      9.21 o 
  -4  11   2      169.52      174.00     17.37 o 
  -3  11   2        6.30        4.13      3.60 o 
  -2  11   2       47.86       43.46      9.72 o 
  -1  11   2       30.40       26.66      8.09 o 
   0  11   2        2.14       -0.63      2.98 o 
   1  11   2        3.55        0.62      3.25 o 
   2  11   2        0.02        0.49      3.26 o 
   3  11   2       11.99        4.75      3.78 o 
   4  11   2        3.69        1.47      3.27 o 
   5  11   2        1.69        1.50      3.60 o 
   6  11   2       12.06       12.62      6.32 o 
   7  11   2        0.32       -7.40      4.52 o 
  -3  12   2        0.52        1.90      3.82 o 
  -2  12   2        2.93        2.98      3.82 o 
  -1  12   2        7.20        8.85      4.28 o 
   0  12   2        1.91        4.10      4.01 o 
   1  12   2       75.63       75.79      8.03 o 
 -21   1   3        2.29       -0.21      3.63 o 
 -20   1   3       39.06       56.61      7.37 o 
 -19   1   3       10.23       10.84      3.95 o 
 -18   1   3       12.71       13.28      4.06 o 
 -17   1   3        4.36        3.25      2.70 o 
 -16   1   3       14.76        9.54      5.80 o 
 -15   1   3       12.77       10.49      3.00 o 
 -14   1   3      913.77      834.63     26.94 o 
 -13   1   3        0.83        1.20      2.03 o 
 -12   1   3      402.87      430.36     13.45 o 
 -11   1   3       11.26        3.78      2.42 o 
 -10   1   3      106.49      149.60      4.72 o 
  -9   1   3       66.55       81.80      4.79 o 
  -8   1   3     1573.26     1756.86     30.16 o 
  -7   1   3        2.99        3.44      1.10 o 
  -5   1   3      927.87      968.81     20.53 o 
  -4   1   3      794.92      802.93     14.01 o 
  -3   1   3     1219.74     1119.89     16.33 o 
  -2   1   3       64.41       63.00      2.40 o 
  -1   1   3     1927.01     1811.16     25.96 o 
   0   1   3       44.19       36.92      2.50 o 
   1   1   3    16782.90    16016.55    443.24 o 
   2   1   3     2528.98     2526.65     51.13 o 
   3   1   3      628.98      600.61     11.92 o 
   4   1   3     1396.64     1320.66     23.55 o 
   5   1   3     1229.16     1231.71     18.66 o 
   6   1   3      707.91      691.80     11.82 o 
   7   1   3       47.12       49.50      2.53 o 
   8   1   3      716.98      721.46     11.16 o 
   9   1   3      237.90      264.22      5.78 o 
  10   1   3     1961.35     1939.66     23.97 o 
  11   1   3        0.18       -1.42      1.22 o 
  12   1   3      209.23      215.56      5.32 o 
  13   1   3       41.88       38.66      2.83 o 
  14   1   3      149.00      155.55      7.30 o 
  15   1   3        7.21        1.37      1.98 o 
  16   1   3       11.43        6.40      2.73 o 
  17   1   3       46.13       50.38      4.31 o 
  18   1   3        1.75       -1.30      2.31 o 
 -21   2   3      139.45      167.10     30.30 o 
 -20   2   3       61.53       58.11     12.18 o 
 -19   2   3        2.80        1.68      3.19 o 
 -18   2   3       17.10        9.40      3.80 o 
 -17   2   3        8.83       11.58      3.63 o 
 -16   2   3        0.34       -1.37      2.14 o 
 -15   2   3        2.41        0.74      2.15 o 
 -14   2   3       94.15      129.22      9.79 o 
 -13   2   3        0.18        1.32      1.87 o 
 -12   2   3     1054.69     1023.52     20.15 o 
 -11   2   3        0.69       -1.62      1.25 o 
 -10   2   3       71.90       70.98      4.13 o 
  -9   2   3      135.94      163.90      6.93 o 
  -8   2   3        3.31        6.62      1.30 o 
  -7   2   3      146.34      130.45      5.02 o 
  -6   2   3     1707.73     1894.39     32.18 o 
  -5   2   3      878.87     1037.93     18.54 o 
  -4   2   3      506.95      562.54      9.14 o 
  -3   2   3      142.34      128.18      2.77 o 
  -2   2   3      109.66      115.50      2.91 o 
  -1   2   3     7648.85     7400.18     91.12 o 
   0   2   3     1456.30     1480.36     25.24 o 
   1   2   3     1403.81     1392.37     29.43 o 
   2   2   3      705.62      667.57     25.22 o 
   3   2   3     1921.58     2078.37     34.43 o 
   4   2   3       69.71       73.68      3.37 o 
   5   2   3        0.11       -0.91      1.01 o 
   6   2   3      156.06      182.56      6.62 o 
   7   2   3       67.57       77.06      3.18 o 
   8   2   3      740.18      701.30     13.54 o 
   9   2   3      555.92      552.22      8.72 o 
  10   2   3       25.42       25.25      2.16 o 
  11   2   3       83.88       81.35      3.59 o 
  12   2   3       96.52       94.08      5.32 o 
  13   2   3        7.07        5.43      2.15 o 
  14   2   3      116.75      130.86      6.94 o 
  15   2   3       23.27       21.80      2.75 o 
  16   2   3       51.21       47.84      4.14 o 
  17   2   3       24.08       29.33      3.67 o 
  18   2   3        8.87        9.83      3.56 o 
 -20   3   3       14.54       14.01      4.82 o 
 -19   3   3       12.78       21.09      4.79 o 
 -18   3   3       14.36       13.18      4.09 o 
 -17   3   3       28.58       24.37      4.67 o 
 -16   3   3       54.81       55.33      6.00 o 
 -15   3   3        0.95       -0.18      2.09 o 
 -14   3   3      332.24      304.52     11.73 o 
 -13   3   3        0.13       -1.30      1.59 o 
 -12   3   3      130.41      155.13      6.65 o 
 -11   3   3       21.65       18.22      2.05 o 
 -10   3   3       50.52       46.17      2.90 o 
  -9   3   3       72.99       81.11      5.83 o 
  -8   3   3      200.72      190.05      5.57 o 
  -7   3   3     1933.28     2229.55     46.78 o 
  -6   3   3     2116.61     2346.32     33.68 o 
  -5   3   3      231.21      245.64      4.92 o 
  -4   3   3       63.39       69.64      2.29 o 
  -3   3   3      221.96      206.15      5.25 o 
  -2   3   3      189.49      197.69      5.23 o 
   0   3   3      174.02      158.54      3.40 o 
   1   3   3      109.90      117.21      2.73 o 
   2   3   3      128.67      137.41      3.39 o 
   3   3   3     2718.48     2695.65     39.04 o 
   4   3   3      139.21      129.64      4.88 o 
   5   3   3       26.33       13.55      1.70 o 
   6   3   3       53.87       48.61      2.97 o 
   7   3   3      193.58      194.04      5.60 o 
   8   3   3      876.31      857.76     15.46 o 
   9   3   3       28.73       25.14      2.69 o 
  10   3   3       11.49        8.00      1.93 o 
  11   3   3        1.18       -0.75      1.47 o 
  12   3   3       16.79       15.51      2.59 o 
  13   3   3        0.63       -1.05      1.97 o 
  14   3   3        4.98        4.54      2.36 o 
  15   3   3       43.62       48.93      5.55 o 
  16   3   3      127.84      149.35      8.30 o 
  17   3   3       25.53       19.14      4.05 o 
 -20   4   3       71.95       70.90      8.22 o 
 -19   4   3       15.41       16.40      4.57 o 
 -18   4   3        7.19        6.16      4.38 o 
 -17   4   3        0.09        0.28      2.82 o 
 -16   4   3       60.23       67.49      6.73 o 
 -15   4   3        0.94        1.39      2.86 o 
 -14   4   3       63.44       74.97      5.04 o 
 -13   4   3       10.35       12.01      2.35 o 
 -12   4   3       16.79       10.91      1.95 o 
 -11   4   3       71.95       82.29      3.94 o 
 -10   4   3        9.25       13.48      2.33 o 
  -9   4   3       52.76       61.54      3.25 o 
  -8   4   3      811.00      867.76     14.39 o 
  -7   4   3      343.18      388.58      7.33 o 
  -6   4   3      149.91      163.56      4.00 o 
  -5   4   3       20.37       30.36      1.75 o 
  -4   4   3        1.87       -0.20      0.86 o 
  -3   4   3      462.53      508.41     10.64 o 
  -2   4   3      173.60      180.39      6.40 o 
  -1   4   3       48.77       65.86      2.79 o 
   0   4   3       93.15       89.71      2.88 o 
   1   4   3      350.55      323.72     11.36 o 
   2   4   3       10.51        9.22      1.15 o 
   3   4   3       15.96       16.45      1.61 o 
   4   4   3       17.28       14.65      1.69 o 
   5   4   3        1.20        1.41      1.02 o 
   6   4   3        1.75        2.76      1.18 o 
   7   4   3       65.57       68.50      3.35 o 
   8   4   3       33.24       31.29      2.54 o 
   9   4   3      179.76      172.77      5.09 o 
  10   4   3      117.43      109.80      5.32 o 
  11   4   3       32.99       27.39      2.99 o 
  12   4   3       22.47       24.85      3.92 o 
  13   4   3        3.49        3.89      2.27 o 
  14   4   3       29.96       33.36      4.01 o 
  15   4   3       12.10        7.93      2.66 o 
  16   4   3       37.40       39.09      4.17 o 
  17   4   3        0.23       -2.69      2.89 o 
 -19   5   3      103.48       98.30     13.88 o 
 -18   5   3        8.30       -2.21      5.04 o 
 -17   5   3       38.88       29.73      8.19 o 
 -16   5   3       17.75       10.19      5.91 o 
 -15   5   3       11.98       14.38      5.78 o 
 -14   5   3      116.66      100.79     14.18 o 
 -13   5   3       26.69       27.95      4.65 o 
 -12   5   3      454.57      428.45     11.25 o 
 -11   5   3       25.26       20.16      2.95 o 
 -10   5   3      226.54      231.79      7.19 o 
  -9   5   3       47.94       49.82      3.44 o 
  -8   5   3        0.23       -2.50      1.79 o 
  -7   5   3      205.17      163.92     30.29 o 
  -6   5   3      403.44      440.40     12.29 o 
  -5   5   3       22.82       21.67      2.25 o 
  -4   5   3       58.21       51.96      3.80 o 
  -3   5   3        0.12       -0.15      1.80 o 
  -2   5   3       26.60       24.83      4.45 o 
  -1   5   3       95.19       93.80      3.48 o 
   0   5   3      333.62      331.75      7.22 o 
   1   5   3      351.09      352.25      5.83 o 
   2   5   3       94.25       99.74      3.98 o 
   3   5   3       27.65       31.20      2.00 o 
   4   5   3      155.31      151.62      4.39 o 
   5   5   3       18.81       22.95      2.11 o 
   6   5   3       63.88       66.54      3.27 o 
   7   5   3       66.21       59.19      3.18 o 
   8   5   3      327.24      321.19      7.06 o 
   9   5   3       77.43       83.45      5.47 o 
  10   5   3      115.79      108.80      4.59 o 
  11   5   3        8.91        9.00      2.94 o 
  12   5   3        3.63        2.69      3.22 o 
  13   5   3        0.31       -2.41      2.38 o 
  14   5   3        6.99       11.81      2.81 o 
  15   5   3        2.28        0.70      2.50 o 
  16   5   3        8.27        6.18      3.08 o 
 -18   6   3        8.53        9.64      6.69 o 
 -17   6   3        0.03        1.02      4.84 o 
 -16   6   3        0.28        2.44      5.16 o 
 -15   6   3       73.47       67.82      7.09 o 
 -14   6   3        7.90        6.12      5.05 o 
 -13   6   3        6.57        2.27      2.75 o 
 -12   6   3      221.40      233.56     10.54 o 
 -11   6   3        3.11        1.48      2.29 o 
 -10   6   3       35.83       37.62      4.89 o 
  -9   6   3      165.83      171.84      9.68 o 
  -8   6   3        0.04       -2.45      2.20 o 
  -7   6   3      571.09      587.00     13.09 o 
  -6   6   3       35.15       27.88      2.87 o 
  -5   6   3        3.65        4.24      2.42 o 
  -4   6   3      178.85      177.34      8.95 o 
  -3   6   3        2.80        1.99      1.70 o 
  -2   6   3      453.91      440.36     12.72 o 
  -1   6   3      137.79      133.50      4.46 o 
   0   6   3      198.42      203.90      5.58 o 
   1   6   3      342.67      358.38      7.91 o 
   2   6   3      261.69      262.81      8.57 o 
   3   6   3       75.17       69.98      4.32 o 
   4   6   3        8.11        5.82      1.54 o 
   5   6   3       15.07        9.81      1.81 o 
   6   6   3        7.49        6.74      1.62 o 
   7   6   3      111.09      106.30      4.24 o 
   8   6   3       63.51       69.87      4.71 o 
   9   6   3      109.92      104.03      4.19 o 
  10   6   3       35.81       36.53      4.18 o 
  11   6   3        0.15       -0.47      2.28 o 
  12   6   3      283.62      320.31     11.08 o 
  13   6   3      136.06      130.84     10.22 o 
  14   6   3       13.84        8.00      3.50 o 
  15   6   3        9.26        4.23      2.90 o 
 -17   7   3       16.78       24.25      8.26 o 
 -16   7   3       31.90       34.04      6.19 o 
 -15   7   3        8.56        7.10      4.04 o 
 -14   7   3      101.95       88.22     15.33 o 
 -13   7   3       43.54       48.98      6.21 o 
 -12   7   3       41.73       42.96      5.60 o 
 -11   7   3        0.04       -0.30      2.81 o 
 -10   7   3      172.60      182.45      9.37 o 
  -9   7   3      387.24      402.88     14.32 o 
  -8   7   3      499.15      523.62     16.70 o 
  -7   7   3      233.29      241.85     10.29 o 
  -6   7   3      183.70      187.45     11.09 o 
  -5   7   3      273.70      297.42      8.56 o 
  -4   7   3       70.22       87.71      4.77 o 
  -3   7   3       31.13       34.94      3.36 o 
  -2   7   3       37.78       36.31      4.23 o 
  -1   7   3       11.64        9.05      1.80 o 
   0   7   3        0.00       -0.91      1.20 o 
   1   7   3      223.05      245.51      6.48 o 
   2   7   3        1.58       -1.00      1.51 o 
   3   7   3       56.80       41.70      3.61 o 
   4   7   3        1.10        0.42      1.70 o 
   5   7   3       47.16       53.58      4.18 o 
   6   7   3      290.98      289.62     16.82 o 
   7   7   3       96.77       94.43      5.68 o 
   8   7   3      127.48      119.07      8.13 o 
   9   7   3       15.18       13.44      3.01 o 
  10   7   3       47.34       48.45      6.44 o 
  11   7   3        9.97        4.81      4.04 o 
  12   7   3       36.08       35.70      6.39 o 
  13   7   3       12.24       21.48      7.90 o 
  14   7   3        7.08       -1.81      5.46 o 
 -16   8   3      140.01      168.26     12.40 o 
 -15   8   3       32.59       32.40      6.15 o 
 -14   8   3        8.42       15.85      4.58 o 
 -13   8   3       16.02       18.79      9.15 o 
 -12   8   3       17.53       17.28      9.69 o 
 -11   8   3       29.69       32.91      6.23 o 
 -10   8   3       29.73       35.62     12.86 o 
  -9   8   3       55.34       43.33      5.77 o 
  -8   8   3       25.86       25.46      4.60 o 
  -7   8   3        0.00        4.41      2.93 o 
  -6   8   3        7.35        4.90      3.82 o 
  -5   8   3       57.95       51.35      4.25 o 
  -4   8   3      170.41      160.38      6.44 o 
  -3   8   3      254.42      268.51     10.31 o 
  -2   8   3        0.26        0.42      1.98 o 
  -1   8   3        2.83        4.26      2.49 o 
   0   8   3      149.24      145.72      7.59 o 
   1   8   3        2.60        1.04      2.23 o 
   2   8   3       16.88       27.47      4.12 o 
   3   8   3       52.56       41.09      4.78 o 
   4   8   3      176.09      170.79      8.56 o 
   5   8   3        5.27        2.36      2.42 o 
   6   8   3       94.99       90.42      8.40 o 
   7   8   3        5.35        1.20      2.46 o 
   8   8   3        5.34        7.52      3.92 o 
   9   8   3       10.33       18.99      6.56 o 
  10   8   3       15.49       29.60      8.17 o 
  11   8   3       36.23       50.48      9.97 o 
  12   8   3        0.03       -0.27      5.47 o 
  13   8   3       15.07       13.09      7.78 o 
 -14   9   3       15.16        6.90      6.43 o 
 -13   9   3       36.28       48.07      9.77 o 
 -12   9   3       17.00       21.47      7.11 o 
 -11   9   3        8.55        5.67      4.91 o 
 -10   9   3       18.16       16.33      6.56 o 
  -9   9   3      117.97      110.53     12.56 o 
  -8   9   3      163.48      174.88     13.76 o 
  -7   9   3      245.98      272.33     17.36 o 
  -6   9   3       71.99       77.90     10.48 o 
  -5   9   3       23.13       27.89      4.32 o 
  -4   9   3      114.83      104.49      7.57 o 
  -3   9   3       92.54       99.66      7.39 o 
  -2   9   3        8.01        7.66      7.14 o 
  -1   9   3        8.72       11.24      8.78 o 
   0   9   3       15.39       11.98      3.33 o 
   1   9   3       15.78       16.39      3.70 o 
   2   9   3        7.40       10.16      3.21 o 
   3   9   3      104.26      104.67     16.93 o 
   4   9   3        0.07        2.22      2.48 o 
   5   9   3       27.85       23.05      4.38 o 
   6   9   3        9.55        6.49      4.36 o 
   7   9   3        1.65        4.01      3.22 o 
   8   9   3       35.71       44.13      8.95 o 
   9   9   3        0.45       -0.76      4.57 o 
  10   9   3        1.15        3.19      5.01 o 
  11   9   3       20.48       19.98      8.01 o 
 -12  10   3       31.05       45.85      9.60 o 
 -11  10   3        1.29       -4.72      4.06 o 
 -10  10   3        0.57       -1.49      4.88 o 
  -9  10   3       11.78       18.27      6.68 o 
  -8  10   3        9.47        9.43      5.78 o 
  -7  10   3        1.49        2.71      4.74 o 
  -6  10   3       41.03       32.87      7.49 o 
  -5  10   3      104.75      108.72     12.54 o 
  -4  10   3      165.65      177.61      9.37 o 
  -3  10   3        7.88        7.53      3.19 o 
  -2  10   3        8.27        7.04      3.33 o 
  -1  10   3        0.03        2.45      3.98 o 
   0  10   3        6.18        3.81      3.53 o 
   1  10   3      130.22      106.93      9.37 o 
   2  10   3       61.37       58.87      6.37 o 
   3  10   3       27.03       21.07      4.41 o 
   4  10   3        0.84       -0.32      3.01 o 
   5  10   3        0.06       -1.23      2.75 o 
   6  10   3        3.05        5.54      3.53 o 
   7  10   3       11.00        5.43      5.86 o 
   8  10   3       25.33       24.80      7.41 o 
   9  10   3        0.00       -3.83      4.61 o 
  -9  11   3        0.57        3.14      5.11 o 
  -8  11   3        1.58        1.72      5.46 o 
  -7  11   3       97.40       72.20     11.24 o 
  -6  11   3      152.44      144.91     15.41 o 
  -5  11   3        4.19       10.57      5.92 o 
  -4  11   3        0.54       -0.04      3.28 o 
  -3  11   3        9.41        6.69      4.11 o 
  -2  11   3        4.13        2.98      3.42 o 
  -1  11   3       91.06       84.62      7.99 o 
   0  11   3        3.32        7.81      3.80 o 
   1  11   3       20.66       21.24      4.62 o 
   2  11   3       20.34        8.43      6.29 o 
   3  11   3       54.04       40.38      6.06 o 
   4  11   3        2.53        5.71      3.77 o 
   5  11   3        1.41        0.51      3.57 o 
   6  11   3        0.00        6.17      5.98 o 
  -2  12   3        6.19        0.13      3.67 o 
  -1  12   3        2.49        1.12      5.10 o 
 -21   0   4        3.79        2.06      5.15 o 
 -20   0   4        7.55       10.60      6.45 o 
 -19   0   4       50.20       56.17     10.06 o 
 -18   0   4       67.07       58.48      9.89 o 
 -17   0   4        5.30       -2.34      3.13 o 
 -16   0   4       21.71       21.75      5.68 o 
 -15   0   4      198.96      176.33     12.59 o 
 -14   0   4        1.28        0.50      2.78 o 
 -13   0   4     4555.01     4604.19    136.67 o 
 -12   0   4      656.07      654.37     26.00 o 
 -11   0   4     2994.27     2882.17     87.59 o 
 -10   0   4       38.82       61.83      6.91 o 
  -9   0   4       83.63       74.60      3.96 o 
  -8   0   4     2357.66     2421.04     54.49 o 
  -7   0   4     2605.62     2765.83     55.38 o 
  -6   0   4       25.89       21.59      1.43 o 
  -5   0   4     2343.96     2345.22     45.78 o 
  -4   0   4     1259.31     1155.71    159.21 o 
  -3   0   4      846.41      891.09     19.77 o 
  -2   0   4      700.59      777.54     17.76 o 
  -1   0   4      230.23      293.59      8.47 o 
   0   0   4      116.63       64.40      4.81 o 
   1   0   4        0.06       -0.85      1.61 o 
   2   0   4      518.94      452.33     14.68 o 
   3   0   4       20.33       16.47      2.35 o 
   4   0   4      834.05      861.38     15.48 o 
   5   0   4      297.48      299.98      7.10 o 
   6   0   4      141.29      170.82      5.28 o 
   7   0   4      397.39      449.79     13.65 o 
   8   0   4       11.29        7.67      3.04 o 
   9   0   4      319.33      317.87      8.69 o 
  10   0   4      504.06      492.82     11.84 o 
  11   0   4       16.05       11.69      3.24 o 
  12   0   4      395.38      387.96     15.64 o 
  13   0   4       62.33       57.52      4.83 o 
  14   0   4       22.48       24.31      3.69 o 
  15   0   4       33.79       41.92      7.89 o 
  16   0   4       13.96       13.08      4.41 o 
  17   0   4       24.56       22.87      4.90 o 
 -21   1   4       74.74      100.56     26.19 o 
 -20   1   4      193.45      203.42     19.70 o 
 -19   1   4       61.27       75.00      7.95 o 
 -18   1   4       65.58       81.88      8.09 o 
 -17   1   4        6.26        5.98      3.13 o 
 -16   1   4       22.31       32.42      4.91 o 
 -15   1   4       35.25       48.31      5.43 o 
 -14   1   4      196.10      200.56      9.21 o 
 -13   1   4      125.96      147.38      7.54 o 
 -12   1   4       50.81       58.95      5.15 o 
 -11   1   4      584.03      585.39     15.96 o 
 -10   1   4      765.65      795.76     15.55 o 
  -9   1   4     1086.48     1273.15     22.96 o 
  -8   1   4       48.66       57.63      3.83 o 
  -7   1   4      163.00      164.78      4.69 o 
  -6   1   4     1486.21     1725.57     54.59 o 
  -5   1   4     1893.96     2013.51     29.84 o 
  -4   1   4     5320.70     5368.91     73.64 o 
  -3   1   4      633.45      683.29     12.68 o 
  -2   1   4     2694.38     2521.37     41.37 o 
  -1   1   4      202.15      207.20      6.25 o 
   0   1   4      147.36      144.00      4.23 o 
   1   1   4      638.99      638.31     21.17 o 
   2   1   4      159.96      145.80      7.34 o 
   3   1   4       30.34       29.06      1.80 o 
   4   1   4       43.55       38.94      2.22 o 
   5   1   4      250.07      251.13      5.71 o 
   6   1   4       40.99       51.32      3.71 o 
   7   1   4      397.32      400.99     10.37 o 
   8   1   4      398.92      421.20     11.02 o 
   9   1   4      492.59      478.35      8.02 o 
  10   1   4      296.34      287.25      5.98 o 
  11   1   4       60.27       58.42      3.84 o 
  12   1   4      111.59      108.99      5.20 o 
  13   1   4      342.36      366.72      7.59 o 
  14   1   4        0.45       -0.96      1.72 o 
  15   1   4       32.55       28.16      5.09 o 
  16   1   4       24.97       22.82      3.30 o 
  17   1   4      223.32      246.40      8.14 o 
 -21   2   4       11.22       15.79      5.25 o 
 -20   2   4        0.83        2.81      3.60 o 
 -19   2   4       43.36       48.08      6.56 o 
 -18   2   4        2.19       -2.00      2.60 o 
 -17   2   4      114.91      111.41     13.64 o 
 -16   2   4      169.36      184.69      9.58 o 
 -15   2   4      685.40      666.62     20.10 o 
 -14   2   4       25.55       23.54      3.88 o 
 -13   2   4     1200.43     1187.61     54.07 o 
 -12   2   4      639.26      606.74     13.31 o 
 -11   2   4     1096.11     1032.07     34.70 o 
 -10   2   4       33.32       34.32      7.36 o 
  -9   2   4      516.12      498.24     12.71 o 
  -8   2   4        8.42        2.04      1.27 o 
  -7   2   4        5.45        6.01      1.51 o 
  -6   2   4     1808.81     2010.96     59.20 o 
  -5   2   4      203.68      214.05      4.60 o 
  -4   2   4        1.59        1.70      0.68 o 
  -3   2   4      259.12      248.21     10.59 o 
  -2   2   4      381.94      385.19      5.90 o 
  -1   2   4      689.82      747.61     13.87 o 
   0   2   4     5194.25     5455.64     91.50 o 
   1   2   4        6.43        8.12      0.99 o 
   2   2   4     1388.20     1516.50     22.09 o 
   3   2   4        9.07        6.99      1.21 o 
   4   2   4      233.55      246.16      6.41 o 
   5   2   4       16.87       16.83      1.91 o 
   6   2   4       65.63       62.44      4.32 o 
   7   2   4       76.68       79.66      4.18 o 
   8   2   4       84.92       74.95      4.60 o 
   9   2   4       35.54       31.13      3.29 o 
  10   2   4      455.52      456.74      9.13 o 
  11   2   4      125.21      125.14      5.33 o 
  12   2   4        2.10        3.99      1.86 o 
  13   2   4       18.05       14.20      2.77 o 
  14   2   4        1.58        2.94      2.38 o 
  15   2   4       15.90       22.33      3.36 o 
  16   2   4       48.67       48.25      5.11 o 
  17   2   4       26.31       28.16      4.41 o 
 -20   3   4      105.07      120.80     17.46 o 
 -19   3   4        2.35       -0.39      3.12 o 
 -18   3   4       30.17       24.33      5.55 o 
 -17   3   4       12.22       12.41      5.02 o 
 -16   3   4       80.34       78.52      7.24 o 
 -15   3   4        0.05       -0.50      2.21 o 
 -14   3   4       21.91       20.49      3.70 o 
 -13   3   4     2127.75     2055.88     37.24 o 
 -12   3   4       36.27       37.63      3.27 o 
 -11   3   4      448.46      501.48     13.56 o 
 -10   3   4       48.31       38.06      3.02 o 
  -9   3   4       30.11       36.03      2.83 o 
  -8   3   4      749.90      787.09     15.67 o 
  -7   3   4     1343.41     1437.51     26.30 o 
  -6   3   4     3343.57     3447.25     48.89 o 
  -5   3   4     1460.44     1594.33     23.79 o 
  -4   3   4      270.10      253.98      4.75 o 
  -3   3   4       28.43       30.22      1.49 o 
  -2   3   4      601.12      553.15     10.32 o 
  -1   3   4      406.74      406.56      9.14 o 
   0   3   4     2178.00     2205.22     29.11 o 
   1   3   4        0.06        0.72      0.76 o 
   2   3   4     5096.32     5108.88     72.04 o 
   3   3   4     1474.03     1473.23     26.51 o 
   4   3   4       70.80       88.09      4.90 o 
   5   3   4      104.49       91.74      4.04 o 
   6   3   4      170.10      182.62      5.50 o 
   7   3   4      426.49      403.80      7.77 o 
   8   3   4      912.08      859.89     13.71 o 
   9   3   4     1224.65     1192.95     18.01 o 
  10   3   4      317.00      332.75      7.54 o 
  11   3   4      690.26      679.11     12.27 o 
  12   3   4        8.16        4.89      2.01 o 
  13   3   4       93.70       94.18      5.45 o 
  14   3   4       33.40       31.19      3.83 o 
  15   3   4       13.81       14.44      3.12 o 
  16   3   4       15.67       16.44      6.32 o 
  17   3   4       18.30       24.89     11.66 o 
 -20   4   4       69.07       58.56     11.79 o 
 -19   4   4       44.01       38.66     13.40 o 
 -18   4   4       10.47        4.77      7.89 o 
 -17   4   4        1.08        3.70      3.13 o 
 -16   4   4       83.69       73.33      7.10 o 
 -15   4   4      136.12       92.02      7.54 o 
 -14   4   4      222.42      208.47      7.56 o 
 -13   4   4      669.95      638.41     21.21 o 
 -12   4   4       17.34       18.08      3.55 o 
 -11   4   4        0.24       -0.96      1.44 o 
 -10   4   4       55.46       45.60      3.40 o 
  -9   4   4      139.56      151.07      7.42 o 
  -8   4   4      395.31      395.64      9.46 o 
  -7   4   4       14.80       13.53      1.80 o 
  -6   4   4       85.53       82.72      2.92 o 
  -5   4   4      312.92      354.90      8.11 o 
  -4   4   4        4.83        2.57      1.17 o 
  -3   4   4      692.30      675.96     13.64 o 
  -2   4   4       10.77       14.59      1.93 o 
  -1   4   4       59.01       59.75      3.69 o 
   0   4   4     5352.65     5646.68     64.70 o 
   1   4   4      894.96      897.62     12.25 o 
   2   4   4      935.55      978.98     14.50 o 
   3   4   4      444.63      434.30      7.85 o 
   4   4   4       39.30       38.88      2.65 o 
   5   4   4       94.35       92.10      4.07 o 
   6   4   4      123.82      119.45      4.14 o 
   7   4   4      212.38      219.02      7.67 o 
   8   4   4      875.44      878.34     16.32 o 
   9   4   4      700.36      732.82     14.56 o 
  10   4   4        3.08        5.40      1.80 o 
  11   4   4        0.00        0.88      1.72 o 
  12   4   4        0.02        0.01      1.93 o 
  13   4   4       30.74       44.24      4.13 o 
  14   4   4        2.01        1.25      2.49 o 
  15   4   4        0.03       -2.87      2.96 o 
  16   4   4        3.98        7.34      2.89 o 
 -19   5   4       32.79       25.66      8.71 o 
 -18   5   4        9.45        6.54      6.27 o 
 -17   5   4       77.28      102.89     13.80 o 
 -16   5   4        6.70       13.62      5.83 o 
 -15   5   4      132.26      149.05     15.42 o 
 -14   5   4       13.10       11.81      3.43 o 
 -13   5   4       13.02       12.10      3.23 o 
 -12   5   4       17.16       13.78      3.33 o 
 -11   5   4       73.76       72.07      6.17 o 
 -10   5   4       96.77       88.24     14.16 o 
  -9   5   4      158.69      161.34     14.18 o 
  -8   5   4       83.87       85.45      6.20 o 
  -7   5   4      116.19      118.99      6.50 o 
  -6   5   4      643.30      679.08     14.11 o 
  -5   5   4     1008.55     1026.72     19.62 o 
  -4   5   4     2591.58     2561.99     43.65 o 
  -3   5   4      552.86      571.21     12.42 o 
  -2   5   4        0.00        0.40      1.47 o 
  -1   5   4       69.27       61.06      4.62 o 
   0   5   4       26.26       27.81      2.10 o 
   1   5   4      188.09      201.80      4.17 o 
   2   5   4      189.48      205.92      4.74 o 
   3   5   4       51.63       52.01      2.63 o 
   4   5   4      949.56      912.19     15.66 o 
   5   5   4       43.53       36.95      2.50 o 
   6   5   4       64.33       67.91      3.44 o 
   7   5   4      725.66      686.90     12.57 o 
   8   5   4      325.37      330.35      7.46 o 
   9   5   4       17.65       13.85      2.12 o 
  10   5   4        0.24        0.14      1.53 o 
  11   5   4        0.11       -2.09      2.19 o 
  12   5   4       10.37        5.51      2.50 o 
  13   5   4        3.43       -0.13      2.17 o 
  14   5   4        1.63        0.87      2.44 o 
  15   5   4        0.80        0.32      2.65 o 
  16   5   4        2.87       -1.04      2.83 o 
 -18   6   4       17.82       11.43      6.83 o 
 -17   6   4      109.54       94.70     13.43 o 
 -16   6   4        3.75        7.02      5.29 o 
 -15   6   4        9.89       10.31      7.58 o 
 -14   6   4        9.38        9.07      3.63 o 
 -13   6   4      187.93      179.74     12.83 o 
 -12   6   4       77.02       76.12      6.86 o 
 -11   6   4       91.27       82.72      7.07 o 
 -10   6   4        2.56        0.74      4.41 o 
  -9   6   4        1.60        0.26      2.47 o 
  -8   6   4        8.50        7.03      2.85 o 
  -7   6   4       28.51       29.22      5.16 o 
  -6   6   4       74.50       91.67      4.64 o 
  -5   6   4      126.14      132.78      5.31 o 
  -4   6   4       72.86       80.84      5.29 o 
  -3   6   4        4.78        1.32      3.35 o 
  -2   6   4       16.69       23.88      2.75 o 
  -1   6   4      357.28      369.20      8.94 o 
   0   6   4       32.86       35.44      3.25 o 
   1   6   4       55.25       63.61      3.29 o 
   2   6   4      273.52      281.24      7.15 o 
   3   6   4       88.10       98.20      4.71 o 
   4   6   4      503.69      481.76     10.33 o 
   5   6   4       85.87       76.85      4.27 o 
   6   6   4       22.10       28.57      2.89 o 
   7   6   4       43.50       37.95      3.35 o 
   8   6   4       87.43       93.89      5.10 o 
   9   6   4       59.46       72.81      4.01 o 
  10   6   4       22.51       26.66      2.82 o 
  11   6   4       47.56       48.70      5.75 o 
  12   6   4       36.57       30.32      4.56 o 
  13   6   4       16.57       13.13      3.07 o 
  14   6   4        0.35       -1.34      2.55 o 
  15   6   4       28.62       19.64      4.47 o 
 -17   7   4       24.22       22.48      8.67 o 
 -16   7   4       38.28       39.65      9.64 o 
 -15   7   4       44.99       49.40     10.58 o 
 -14   7   4       21.80       12.73      4.48 o 
 -13   7   4       50.55       56.19      6.38 o 
 -12   7   4        0.02       -0.27      2.99 o 
 -11   7   4        0.07        0.28      2.84 o 
 -10   7   4        9.89        4.94      3.14 o 
  -9   7   4        1.73       -0.46      2.65 o 
  -8   7   4        4.14        7.01      3.06 o 
  -7   7   4      454.27      447.04     28.94 o 
  -6   7   4      329.58      324.08      9.29 o 
  -5   7   4       66.39       65.06      4.50 o 
  -4   7   4      194.98      194.19     10.63 o 
  -3   7   4      161.41      166.12      5.53 o 
  -2   7   4      395.73      420.71      9.46 o 
  -1   7   4       72.29       65.58      3.89 o 
   0   7   4       34.67       35.52      2.96 o 
   1   7   4      212.16      223.21      8.89 o 
   2   7   4       64.21       47.13      4.16 o 
   3   7   4       31.45       25.86      3.24 o 
   4   7   4       78.08       70.06      6.32 o 
   5   7   4        0.79       -0.87      1.91 o 
   6   7   4       43.78       44.73      3.52 o 
   7   7   4       10.38       10.72      2.57 o 
   8   7   4      106.11      112.87      5.73 o 
   9   7   4       13.74       18.81      2.84 o 
  10   7   4        2.13       -1.43      3.23 o 
  11   7   4        9.05       11.17      4.82 o 
  12   7   4        0.13       -3.01      5.31 o 
  13   7   4        9.92        8.07      5.14 o 
  14   7   4       30.83       31.72      5.89 o 
 -16   8   4        0.00       -5.84      3.91 o 
 -15   8   4       21.29       11.97      4.89 o 
 -14   8   4        0.21       -4.04      3.94 o 
 -13   8   4       71.10       66.73     12.48 o 
 -12   8   4        4.46        0.80      3.36 o 
 -11   8   4       19.78       27.32      5.45 o 
 -10   8   4        0.02        1.65      3.22 o 
  -9   8   4        0.20        1.95      3.07 o 
  -8   8   4      373.52      391.82     14.50 o 
  -7   8   4      238.25      253.62     13.08 o 
  -6   8   4       37.86       37.17     12.14 o 
  -5   8   4      221.49      246.43     15.69 o 
  -4   8   4      280.43      297.76      9.24 o 
  -3   8   4       10.68       10.44      2.21 o 
  -2   8   4        1.52        0.63      1.59 o 
  -1   8   4      145.54      147.03      5.44 o 
   0   8   4      160.10      169.34      5.75 o 
   1   8   4        0.48       -0.13      1.88 o 
   2   8   4      273.74      235.47      8.22 o 
   3   8   4       51.61       47.75      5.42 o 
   4   8   4      431.97      387.82     23.57 o 
   5   8   4        0.06        0.20      2.37 o 
   6   8   4       17.33       16.24      3.63 o 
   7   8   4      133.75      152.29      9.09 o 
   8   8   4       45.08       61.92      6.51 o 
   9   8   4       31.72       19.18      6.94 o 
  10   8   4       59.25       49.53     10.27 o 
  11   8   4       63.91       66.37     12.16 o 
  12   8   4        1.70        6.12      6.29 o 
 -14   9   4        1.36       -0.64      4.87 o 
 -13   9   4       31.92       28.42      7.69 o 
 -12   9   4        0.01       -1.61      4.57 o 
 -11   9   4       71.81       67.07     10.48 o 
 -10   9   4        6.42        6.13      5.63 o 
  -9   9   4      206.02      215.52     15.26 o 
  -8   9   4       43.11       44.57      8.73 o 
  -7   9   4      233.15      226.12     15.34 o 
  -6   9   4      310.77      280.05     17.12 o 
  -5   9   4       75.52       71.16      6.37 o 
  -4   9   4      149.79      143.34      8.27 o 
  -3   9   4       36.78       34.71      4.76 o 
  -2   9   4       16.07       10.92      3.31 o 
  -1   9   4        1.85        5.25      2.68 o 
   0   9   4      130.52      121.39     15.47 o 
   1   9   4       28.98       23.23      4.29 o 
   2   9   4        1.59        1.76      2.60 o 
   3   9   4        0.87       -1.67      2.54 o 
   4   9   4       16.03       16.34      3.87 o 
   5   9   4        0.08        4.24      3.10 o 
   6   9   4       70.78       71.28     12.46 o 
   7   9   4        7.90        7.03      3.58 o 
   8   9   4       21.51       17.79      6.80 o 
   9   9   4       55.23       56.18     10.72 o 
  10   9   4        1.35       -0.49      5.04 o 
 -12  10   4       43.57       35.92      8.85 o 
 -11  10   4        1.23        2.26      5.71 o 
 -10  10   4       11.12       12.72      6.46 o 
  -9  10   4        2.41        1.34      5.11 o 
  -8  10   4        0.01       -2.64      4.36 o 
  -7  10   4       17.99       20.16      6.84 o 
  -6  10   4        5.98        3.68      4.99 o 
  -5  10   4        2.87        4.22      5.14 o 
  -4  10   4       19.28       15.91      8.04 o 
  -3  10   4      108.54      129.01      9.20 o 
  -2  10   4        1.66        0.73      2.74 o 
  -1  10   4        5.27        0.30      3.35 o 
   0  10   4       48.51       45.06     12.26 o 
   1  10   4       10.03       10.13      8.99 o 
   2  10   4      134.87       98.73     11.05 o 
   3  10   4       52.06       42.20      5.93 o 
   4  10   4        1.41        4.80      3.49 o 
   5  10   4       22.28       23.50     14.09 o 
   6  10   4       25.81       28.93      5.30 o 
   7  10   4        8.69        8.08      3.99 o 
   8  10   4       19.83       15.86      7.04 o 
  -9  11   4        6.87        3.78      5.69 o 
  -8  11   4       75.11       56.60     10.60 o 
  -7  11   4       93.82       73.73     11.31 o 
  -6  11   4        1.25        1.59      5.26 o 
  -5  11   4        2.20        4.01      5.23 o 
  -4  11   4       68.27       46.12      9.08 o 
  -3  11   4        2.65        7.15      3.65 o 
  -2  11   4        3.85        3.29      3.66 o 
  -1  11   4        6.97        8.07      3.96 o 
   0  11   4       11.42        8.19      3.92 o 
   1  11   4        3.15        1.24      4.76 o 
   2  11   4       11.07        8.39      3.87 o 
   3  11   4        0.36        2.71      3.58 o 
   4  11   4       79.86       84.26      8.33 o 
   5  11   4        5.65        7.30      4.18 o 
 -21   1   5      187.53      214.71     22.50 o 
 -20   1   5       42.82       50.19     11.03 o 
 -19   1   5       48.22       42.45      6.35 o 
 -18   1   5       67.25       64.06      7.14 o 
 -17   1   5        6.80       -1.58      2.90 o 
 -16   1   5       56.44       58.58      6.30 o 
 -15   1   5       99.03       93.21      9.40 o 
 -14   1   5      153.95      162.85     15.71 o 
 -13   1   5       15.04       13.41      3.21 o 
 -12   1   5     1463.38     1388.00     33.48 o 
 -11   1   5      285.81      294.50     10.70 o 
 -10   1   5      739.12      751.52     15.09 o 
  -9   1   5      265.68      283.67      7.52 o 
  -8   1   5      583.14      606.53     12.51 o 
  -7   1   5       13.09        5.32      0.83 o 
  -6   1   5        0.20        0.63      0.69 o 
  -5   1   5      706.05      683.39     13.17 o 
  -4   1   5       98.23       98.06      7.23 o 
  -3   1   5     3011.84     2721.95     96.41 o 
  -2   1   5        0.02       -1.31      0.66 o 
  -1   1   5      177.53      184.08      4.26 o 
   0   1   5        1.67        1.66      1.30 o 
   1   1   5      696.02      701.49     18.23 o 
   2   1   5        4.78        3.65      1.37 o 
   3   1   5       64.31       63.13      3.33 o 
   4   1   5      104.46      116.07      3.23 o 
   5   1   5       38.39       48.86      2.74 o 
   6   1   5        0.00       -0.45      1.16 o 
   7   1   5       34.58       34.10      2.67 o 
   8   1   5      656.23      634.40     11.05 o 
   9   1   5      207.81      201.67      5.64 o 
  10   1   5        8.57       12.03      2.11 o 
  11   1   5       10.21        6.08      2.12 o 
  12   1   5       63.83       62.07      3.45 o 
  13   1   5       65.11       56.00      3.89 o 
  14   1   5        4.87        4.24      2.57 o 
  15   1   5        5.31        4.79      3.01 o 
  16   1   5       12.60        7.04      3.30 o 
 -21   2   5       14.72       13.48      4.94 o 
 -20   2   5       32.07       31.66      8.33 o 
 -19   2   5        1.55        2.26      3.34 o 
 -18   2   5       26.35       26.15      5.19 o 
 -17   2   5       18.97       20.57      4.40 o 
 -16   2   5       62.60       52.69      6.10 o 
 -15   2   5       15.67       11.72      7.35 o 
 -14   2   5     1883.21     1771.68     42.23 o 
 -13   2   5      221.38      241.33     16.54 o 
 -12   2   5       61.73       53.50      5.16 o 
 -11   2   5      109.68       96.90      9.37 o 
 -10   2   5      199.89      200.14      7.06 o 
  -9   2   5      108.72      140.98      5.68 o 
  -8   2   5       50.27       44.04      3.44 o 
  -7   2   5       42.46       57.10      2.51 o 
  -6   2   5      476.17      511.37     10.00 o 
  -5   2   5       60.57       68.46      2.51 o 
  -4   2   5      121.70      125.90      3.47 o 
  -3   2   5        0.02        0.84      0.82 o 
  -2   2   5      505.45      539.33      9.49 o 
  -1   2   5      844.38      819.22     13.42 o 
   0   2   5       85.40       98.10      3.80 o 
   1   2   5     2812.69     2901.83     48.97 o 
   2   2   5       44.49       41.69      1.89 o 
   3   2   5        0.28        8.09      1.99 o 
   4   2   5      105.40      134.21      7.58 o 
   5   2   5       28.07       33.95      2.41 o 
   6   2   5      128.08      127.77      5.93 o 
   7   2   5       57.74       62.87      3.26 o 
   8   2   5      567.16      584.27     10.49 o 
   9   2   5      712.37      717.74     12.41 o 
  10   2   5      467.55      485.14      9.66 o 
  11   2   5        3.30        1.40      1.80 o 
  12   2   5       96.91       80.35      4.48 o 
  13   2   5      192.04      195.20      7.45 o 
  14   2   5       70.67       77.31      5.23 o 
  15   2   5        0.90       -2.72      3.35 o 
  16   2   5       10.72        5.99      3.31 o 
 -20   3   5       25.80       27.26      5.54 o 
 -19   3   5       79.95       84.18     12.44 o 
 -18   3   5       14.47       14.45      4.28 o 
 -17   3   5      171.38      167.72     10.44 o 
 -16   3   5        8.58       10.12      3.47 o 
 -15   3   5       45.09       38.50      7.87 o 
 -14   3   5       99.05      101.21      7.69 o 
 -13   3   5       10.10        8.20      2.70 o 
 -12   3   5      235.03      190.36      6.57 o 
 -11   3   5      243.30      260.52      7.63 o 
 -10   3   5        3.71        4.77      1.64 o 
  -9   3   5       85.60       94.07      5.85 o 
  -8   3   5      301.95      352.20      8.81 o 
  -7   3   5      753.03      809.88     18.85 o 
  -6   3   5     2113.70     2208.68     32.53 o 
  -5   3   5      531.31      578.35      9.15 o 
  -4   3   5      437.40      424.95      8.18 o 
  -3   3   5        5.05        1.86      0.73 o 
  -2   3   5      434.04      427.39      7.35 o 
  -1   3   5       27.31       25.42      1.74 o 
   0   3   5        0.97        2.36      0.78 o 
   1   3   5      968.50      984.68     12.80 o 
   2   3   5        0.64        2.66      1.51 o 
   3   3   5      542.99      537.75     10.76 o 
   4   3   5       47.25       52.02      3.61 o 
   5   3   5        5.51        4.48      1.32 o 
   6   3   5      212.52      227.77      5.51 o 
   7   3   5      141.15      144.68      4.48 o 
   8   3   5      330.39      292.76      6.82 o 
   9   3   5       47.20       42.94      3.30 o 
  10   3   5       15.34       13.81      2.26 o 
  11   3   5      103.62      101.82      4.90 o 
  12   3   5      111.23      108.62      5.16 o 
  13   3   5       72.81       74.42      7.02 o 
  14   3   5      120.52      125.15      8.71 o 
  15   3   5       14.03        8.65      2.88 o 
  16   3   5        1.64        0.50      3.06 o 
 -20   4   5       29.09       18.47      8.13 o 
 -19   4   5        4.93       10.85      6.22 o 
 -18   4   5      164.48      144.79     16.21 o 
 -17   4   5      182.83      197.95     10.80 o 
 -16   4   5        1.45        3.59      2.90 o 
 -15   4   5       51.80       63.71      9.40 o 
 -14   4   5        2.34        3.66      2.62 o 
 -13   4   5      164.08      166.14      6.77 o 
 -12   4   5      212.43      214.29      7.31 o 
 -11   4   5       30.35       26.49      2.97 o 
 -10   4   5       17.13       19.62      2.53 o 
  -9   4   5      197.30      210.55      6.67 o 
  -8   4   5       12.60        5.37      1.62 o 
  -7   4   5      221.81      249.52      5.73 o 
  -6   4   5       69.81       82.64      3.93 o 
  -5   4   5      221.42      202.83      4.87 o 
  -4   4   5        0.92       -1.05      0.56 o 
  -3   4   5       23.95       27.23      1.87 o 
  -2   4   5        7.09       11.47      1.08 o 
  -1   4   5      202.04      197.64      4.92 o 
   0   4   5      108.84      111.86      3.13 o 
   1   4   5      605.87      568.18      8.87 o 
   2   4   5       47.86       52.63      2.79 o 
   3   4   5        4.31        2.25      1.28 o 
   4   4   5      577.36      613.11     20.43 o 
   5   4   5      109.98       98.54      4.83 o 
   6   4   5       83.52       82.25      4.47 o 
   7   4   5       52.67       52.45      4.09 o 
   8   4   5        6.85        3.04      1.54 o 
   9   4   5      268.26      273.19      6.77 o 
  10   4   5      227.72      235.10      6.48 o 
  11   4   5        0.00       -1.51      1.69 o 
  12   4   5      145.89      150.00      6.43 o 
  13   4   5        5.21        3.81      2.49 o 
  14   4   5      118.10      118.17      9.59 o 
  15   4   5       73.33       89.80      6.01 o 
 -19   5   5       12.51        7.84      6.59 o 
 -18   5   5        3.34       -3.46      4.79 o 
 -17   5   5       95.19      109.12     13.99 o 
 -16   5   5       74.43       74.56     11.59 o 
 -15   5   5      101.86       94.85     12.55 o 
 -14   5   5       40.17       37.14      5.09 o 
 -13   5   5       52.60       54.56      5.78 o 
 -12   5   5      916.05      886.37     24.74 o 
 -11   5   5       41.49       48.66      5.23 o 
 -10   5   5       94.15      100.06      6.59 o 
  -9   5   5        0.59        4.73      2.53 o 
  -8   5   5      302.08      297.85     11.01 o 
  -7   5   5      854.73      925.72     23.75 o 
  -6   5   5      218.30      247.47      7.21 o 
  -5   5   5       29.35       24.28      2.84 o 
  -4   5   5      221.75      205.97      6.48 o 
  -3   5   5      229.81      203.37     14.42 o 
  -2   5   5       89.03      104.46      6.40 o 
  -1   5   5       11.22       10.21      2.13 o 
   0   5   5      119.57      125.03      4.03 o 
   1   5   5       18.45       20.08      2.02 o 
   2   5   5      217.11      222.83      8.11 o 
   3   5   5      803.86      874.26     13.94 o 
   4   5   5       45.28       47.18      2.87 o 
   5   5   5       48.18       43.41      2.90 o 
   6   5   5      207.44      190.56      5.47 o 
   7   5   5      198.39      185.05      5.50 o 
   8   5   5       14.14       16.12      2.61 o 
   9   5   5      144.86      146.59      5.90 o 
  10   5   5       74.09       76.45      3.89 o 
  11   5   5       53.34       61.24      3.76 o 
  12   5   5       17.94       16.04      2.98 o 
  13   5   5       41.23       36.77      5.02 o 
  14   5   5       20.82       19.36      4.52 o 
  15   5   5       81.46       92.01      6.20 o 
 -18   6   5       28.83       27.37      9.10 o 
 -17   6   5       73.63      130.69     16.31 o 
 -16   6   5       39.91       39.45      9.04 o 
 -15   6   5       48.69       51.01     10.06 o 
 -14   6   5       13.71       15.02      4.05 o 
 -13   6   5        7.61        2.10      2.96 o 
 -12   6   5      116.56      111.62     11.83 o 
 -11   6   5       25.62       24.14      4.30 o 
 -10   6   5       39.87       48.22      5.47 o 
  -9   6   5      171.08      185.05     16.94 o 
  -8   6   5       11.48        7.26      2.92 o 
  -7   6   5      106.50       95.81      7.05 o 
  -6   6   5       39.69       43.61      5.49 o 
  -5   6   5       10.52       11.66      3.09 o 
  -4   6   5      396.18      428.15     10.82 o 
  -3   6   5      302.13      312.52      7.84 o 
  -2   6   5       18.00       17.91      2.52 o 
  -1   6   5       71.54       72.20      4.13 o 
   0   6   5        9.57        9.62      1.68 o 
   1   6   5      491.34      498.83      9.54 o 
   2   6   5      163.92      175.38      5.77 o 
   3   6   5      347.85      304.87      9.46 o 
   4   6   5       91.98       95.36      4.97 o 
   5   6   5      416.37      394.89      9.63 o 
   6   6   5        3.55        6.36      1.98 o 
   7   6   5       88.82       83.48      4.99 o 
   8   6   5       45.38       44.24      3.91 o 
   9   6   5       24.36       27.86      3.42 o 
  10   6   5       90.40       98.83      5.85 o 
  11   6   5       28.11       32.97      4.34 o 
  12   6   5       27.24       30.98      7.18 o 
  13   6   5       38.63       31.57      4.67 o 
  14   6   5      133.46      112.04      7.89 o 
 -17   7   5       45.67       53.69     11.02 o 
 -16   7   5        4.16       -0.85      5.17 o 
 -15   7   5       27.21       32.08      5.81 o 
 -14   7   5       46.61       53.21      9.12 o 
 -13   7   5        6.98        3.95      4.21 o 
 -12   7   5       47.09       55.70      6.61 o 
 -11   7   5       22.85       30.49      5.13 o 
 -10   7   5       37.32       45.01      6.70 o 
  -9   7   5       10.08        9.14      3.68 o 
  -8   7   5        7.62        5.04      3.06 o 
  -7   7   5       75.06       63.36      6.18 o 
  -6   7   5        5.82        9.55      2.44 o 
  -5   7   5     1310.38     1377.75     46.60 o 
  -4   7   5      897.66      912.96     19.25 o 
  -3   7   5        0.15       -0.81      1.37 o 
  -2   7   5       20.00       14.75      2.30 o 
  -1   7   5      110.74      117.51      7.69 o 
   0   7   5        1.60       -0.10      1.48 o 
   1   7   5        0.14       -1.36      1.34 o 
   2   7   5       59.26       47.90      4.24 o 
   3   7   5        0.07       -1.23      1.76 o 
   4   7   5        0.12       -0.12      1.52 o 
   5   7   5        6.38        5.49      2.27 o 
   6   7   5      118.59      123.22      5.79 o 
   7   7   5        0.14       -0.60      1.77 o 
   8   7   5        1.78       -0.54      1.85 o 
   9   7   5        4.91        2.66      2.20 o 
  10   7   5       38.88       49.19      6.95 o 
  11   7   5        8.72        1.02      6.12 o 
  12   7   5       16.96       22.06      4.39 o 
  13   7   5       28.06       19.89      6.52 o 
 -16   8   5       37.85       31.80      9.71 o 
 -15   8   5        1.71        1.53      4.04 o 
 -14   8   5       24.30       23.14      5.27 o 
 -13   8   5       94.46       95.98     11.74 o 
 -12   8   5        0.47       -1.93      3.54 o 
 -11   8   5       13.37       12.16      4.98 o 
 -10   8   5        0.01       -0.55      3.16 o 
  -9   8   5        8.39        5.26      3.35 o 
  -8   8   5      124.06      134.47      9.45 o 
  -7   8   5       12.40       19.41      4.41 o 
  -6   8   5       10.08       12.28      3.86 o 
  -5   8   5      120.70      107.06      7.01 o 
  -4   8   5       34.66       34.89      3.35 o 
  -3   8   5       74.07       81.48      5.27 o 
  -2   8   5       51.57       55.53      3.97 o 
  -1   8   5       46.78       49.93      3.84 o 
   0   8   5       17.21       14.68      2.46 o 
   1   8   5       13.78       21.41      3.27 o 
   2   8   5      161.85      163.54      9.86 o 
   3   8   5      652.35      599.69     15.00 o 
   4   8   5       12.35        7.88      3.45 o 
   5   8   5       37.83       36.37      4.05 o 
   6   8   5        6.90        3.74      2.48 o 
   7   8   5        3.44        4.86      3.10 o 
   8   8   5       23.46       23.09      5.64 o 
   9   8   5       17.90       29.45      8.36 o 
  10   8   5        0.24        1.93      5.18 o 
  11   8   5        0.01        6.10      6.21 o 
 -14   9   5       31.87       23.68      7.48 o 
 -13   9   5        1.50       -0.38      5.21 o 
 -12   9   5       11.75       18.98      7.22 o 
 -11   9   5        0.90        2.69      5.27 o 
 -10   9   5       44.64       48.20      9.07 o 
  -9   9   5       43.17       42.45      8.34 o 
  -8   9   5        2.27        3.39      4.98 o 
  -7   9   5        0.41       -0.47      4.73 o 
  -6   9   5      413.69      361.71     19.70 o 
  -5   9   5       72.12       72.37     10.16 o 
  -4   9   5        8.31        5.39      3.16 o 
  -3   9   5       41.45       38.78      9.19 o 
  -2   9   5        0.56       -3.37      2.33 o 
  -1   9   5       24.37       25.23      4.47 o 
   0   9   5      232.78      242.80     20.59 o 
   1   9   5       87.30       88.63      7.54 o 
   2   9   5        0.00       -1.10      2.58 o 
   3   9   5        8.18        5.06      3.06 o 
   4   9   5       10.06        8.90      3.65 o 
   5   9   5      163.20      183.01     10.65 o 
   6   9   5       49.54       46.84      6.20 o 
   7   9   5        2.67        6.38      3.60 o 
   8   9   5        5.60       15.09      4.50 o 
   9   9   5       40.04       28.44      8.46 o 
 -12  10   5        3.46        0.04      5.36 o 
 -11  10   5        6.53        8.38      6.42 o 
 -10  10   5        4.62        6.66      5.69 o 
  -9  10   5        1.58        2.49      4.95 o 
  -8  10   5       16.05        5.30      5.51 o 
  -7  10   5      295.64      315.80     19.64 o 
  -6  10   5      251.79      252.15     16.99 o 
  -5  10   5       21.89       23.16      7.13 o 
  -4  10   5        2.18        4.36      3.66 o 
  -3  10   5       59.77       71.86      7.33 o 
  -2  10   5       11.32       13.55      4.21 o 
  -1  10   5       24.75       27.12      5.01 o 
   0  10   5        8.82        9.92      8.74 o 
   1  10   5      220.71      195.45     10.42 o 
   2  10   5       85.30      101.65     10.40 o 
   3  10   5        9.55        2.95      3.48 o 
   4  10   5       19.16       18.56      4.55 o 
   5  10   5        0.07       -0.28      3.36 o 
   6  10   5       10.39       12.93      4.28 o 
   7  10   5        0.00        3.70      3.77 o 
  -8  11   5       38.57       22.19      7.54 o 
  -7  11   5       44.11       42.70      9.40 o 
  -6  11   5       44.12       40.99      9.02 o 
  -5  11   5        0.86       -0.21      5.80 o 
  -4  11   5       47.12       43.16      9.04 o 
  -3  11   5       33.32       43.82      6.34 o 
  -2  11   5        0.35       -2.64      3.17 o 
  -1  11   5        0.01        0.86      3.48 o 
   0  11   5       37.10       27.76      5.45 o 
   1  11   5       80.96       71.18      7.59 o 
   2  11   5        2.33        4.65      3.96 o 
   3  11   5       68.58       93.62      8.92 o 
   4  11   5       38.85       38.55      6.33 o 
 -21   0   6      142.96      150.48     17.41 o 
 -20   0   6       38.61       31.82      8.52 o 
 -19   0   6      310.06      377.88     22.82 o 
 -18   0   6       95.66      117.61     13.97 o 
 -17   0   6        4.03        7.75      4.97 o 
 -16   0   6      263.33      274.63     17.52 o 
 -15   0   6       82.33       85.83     10.44 o 
 -14   0   6      149.85      155.50     12.14 o 
 -13   0   6     6732.98     6354.38    186.30 o 
 -12   0   6      262.30      251.95     14.95 o 
 -11   0   6      778.64      774.98     30.19 o 
 -10   0   6       20.95       47.56      7.03 o 
  -9   0   6       22.36       41.82      6.63 o 
  -8   0   6        4.69        3.81      1.06 o 
  -7   0   6       14.04       15.50      1.68 o 
  -6   0   6      272.04      181.41      8.54 o 
  -5   0   6      170.00      237.60     12.12 o 
  -4   0   6     3973.48     3937.86     79.48 o 
  -3   0   6      107.41      104.50      7.62 o 
  -2   0   6      172.42      228.27      7.27 o 
  -1   0   6     1750.51     1736.51     31.05 o 
   0   0   6      111.55      102.69      4.32 o 
   1   0   6     2203.86     2246.38     50.94 o 
   2   0   6    10949.58    11160.07    313.96 o 
   3   0   6        7.34        3.44      1.90 o 
   4   0   6       49.73       53.72      4.92 o 
   5   0   6      114.34       82.51      6.17 o 
   6   0   6        4.49        0.25      2.99 o 
   7   0   6      829.73      823.49     22.62 o 
   8   0   6       18.61       10.63      3.58 o 
   9   0   6      142.99      155.48      8.96 o 
  10   0   6      568.50      600.05     24.97 o 
  11   0   6     1059.04     1091.91     27.65 o 
  12   0   6      237.59      260.51     21.35 o 
  13   0   6       19.55       26.19      5.46 o 
  14   0   6       37.30       29.20      8.08 o 
  15   0   6       16.63       14.02      7.44 o 
  16   0   6        0.10       -6.87      5.52 o 
 -21   1   6       10.59        4.50      8.43 o 
 -20   1   6      161.50      168.22     12.41 o 
 -19   1   6        7.27        6.41      3.92 o 
 -18   1   6      197.03      204.33     22.11 o 
 -17   1   6      138.93      134.08     10.04 o 
 -16   1   6       99.15       94.53      8.52 o 
 -15   1   6       27.07       22.07      5.28 o 
 -14   1   6       64.25       63.23      6.35 o 
 -13   1   6      569.29      577.57     25.66 o 
 -12   1   6      126.22      141.93     14.96 o 
 -11   1   6     2086.64     2044.63     46.62 o 
 -10   1   6      211.41      221.37      6.45 o 
  -9   1   6       95.78       61.28      8.38 o 
  -8   1   6      157.43      161.40      3.55 o 
  -7   1   6       30.53       30.38      1.79 o 
  -6   1   6      251.36      317.34      6.53 o 
  -5   1   6     1787.77     1958.64     29.48 o 
  -4   1   6       11.72       17.09      1.75 o 
  -3   1   6       52.80       54.94      2.62 o 
  -2   1   6      296.38      282.84      5.32 o 
  -1   1   6      562.31      579.01      8.89 o 
   0   1   6       18.55       21.91      2.69 o 
   1   1   6      158.20      176.36      5.86 o 
   2   1   6       27.61       27.84      3.89 o 
   3   1   6      150.90      160.64      7.60 o 
   4   1   6       11.67        8.20      1.85 o 
   5   1   6      654.13      680.36     13.30 o 
   6   1   6       15.32       12.94      1.91 o 
   7   1   6       23.17       18.37      1.98 o 
   8   1   6      292.64      300.29     12.15 o 
   9   1   6     2163.04     2028.18     28.41 o 
  10   1   6     1408.89     1389.67     21.05 o 
  11   1   6       16.40       13.19      3.22 o 
  12   1   6       36.79       40.22      3.44 o 
  13   1   6      251.48      250.49     14.74 o 
  14   1   6       27.53       24.21      3.46 o 
  15   1   6        6.99        5.60      2.83 o 
  16   1   6        0.51       -1.34      3.34 o 
 -21   2   6        2.55        1.01      4.27 o 
 -20   2   6       17.36       11.24      8.66 o 
 -19   2   6      236.52      245.39     12.69 o 
 -18   2   6       33.59       36.72      5.74 o 
 -17   2   6        0.57       -0.73      2.63 o 
 -16   2   6      129.77      141.74     17.01 o 
 -15   2   6        0.25       -0.59      2.40 o 
 -14   2   6       36.52       37.50      5.05 o 
 -13   2   6      355.20      363.86     13.32 o 
 -12   2   6      182.73      171.61     13.41 o 
 -11   2   6     1174.28     1171.82     22.69 o 
 -10   2   6      117.35      124.73      5.64 o 
  -9   2   6      266.18      270.89      8.72 o 
  -8   2   6        1.39        2.06      1.04 o 
  -7   2   6       19.20       21.38      1.70 o 
  -6   2   6      396.96      452.32      8.41 o 
  -5   2   6        0.42        0.73      0.84 o 
  -4   2   6      162.97      172.07      5.28 o 
  -3   2   6       87.21       95.91      4.98 o 
  -2   2   6      674.45      630.56     14.71 o 
  -1   2   6       14.64       12.29      2.65 o 
   0   2   6      757.18      813.69     19.72 o 
   1   2   6      179.65      223.19     11.18 o 
   2   2   6      429.35      471.60     11.92 o 
   3   2   6      905.21      966.24     23.51 o 
   4   2   6      656.65      643.17     12.46 o 
   5   2   6      242.17      231.54      5.74 o 
   6   2   6      250.12      247.10      6.64 o 
   7   2   6       19.56       17.91      2.61 o 
   8   2   6        1.32        1.33      1.52 o 
   9   2   6      722.20      715.85     12.78 o 
  10   2   6       11.99        9.90      2.19 o 
  11   2   6       79.93       79.91      4.43 o 
  12   2   6       56.76       56.77      4.45 o 
  13   2   6        6.04        3.74      2.28 o 
  14   2   6       56.33       59.97      4.96 o 
  15   2   6        1.87       -0.45      2.64 o 
 -20   3   6        1.51        2.84      3.81 o 
 -19   3   6       41.77       40.21      6.37 o 
 -18   3   6      138.15      165.08     10.79 o 
 -17   3   6       32.36       26.03      5.21 o 
 -16   3   6        0.61        2.98      2.87 o 
 -15   3   6       11.12       11.99      5.73 o 
 -14   3   6        5.81        6.20      2.71 o 
 -13   3   6      188.63      182.98      9.10 o 
 -12   3   6       88.09       77.98      6.96 o 
 -11   3   6       16.44       23.52      3.24 o 
 -10   3   6       16.84       10.96      2.12 o 
  -9   3   6       17.86       27.72      3.21 o 
  -8   3   6      153.43      156.15     13.67 o 
  -7   3   6        0.61       -0.97      0.91 o 
  -6   3   6       67.17       61.70      3.82 o 
  -5   3   6      308.60      281.58      5.68 o 
  -4   3   6      388.20      379.72      6.29 o 
  -3   3   6      453.36      452.28      7.17 o 
  -2   3   6      307.20      270.39      5.28 o 
  -1   3   6      146.90      142.47      3.67 o 
   0   3   6      632.79      684.89     12.60 o 
   1   3   6       20.99       18.86      2.02 o 
   2   3   6      504.61      528.71      8.51 o 
   3   3   6       48.46       64.02      2.80 o 
   4   3   6        0.16       -0.24      1.88 o 
   5   3   6      360.95      327.25      7.26 o 
   6   3   6       58.56       55.75      3.07 o 
   7   3   6      374.71      356.02      7.98 o 
   8   3   6      711.29      670.55     11.87 o 
   9   3   6        1.33        3.41      1.75 o 
  10   3   6      158.11      167.46      5.61 o 
  11   3   6       34.69       35.74      3.29 o 
  12   3   6       59.20       58.07      5.53 o 
  13   3   6        6.42        6.51      2.78 o 
  14   3   6       63.31       58.62      4.89 o 
  15   3   6       15.69       14.39      4.64 o 
 -20   4   6       89.98       96.85     14.51 o 
 -19   4   6        3.04        3.42      5.38 o 
 -18   4   6       24.24       36.88      9.24 o 
 -17   4   6      103.62      114.88     14.20 o 
 -16   4   6       17.76       13.28      5.78 o 
 -15   4   6       57.13       28.63      7.39 o 
 -14   4   6        0.11        0.86      4.05 o 
 -13   4   6      289.82      276.82     11.68 o 
 -12   4   6        2.96        1.34      1.87 o 
 -11   4   6      742.11      725.83     16.08 o 
 -10   4   6      189.14      181.43      7.54 o 
  -9   4   6        7.82        4.10      1.71 o 
  -8   4   6       76.85       81.49      6.09 o 
  -7   4   6       85.41       82.62      6.03 o 
  -6   4   6       59.64       64.51      3.10 o 
  -5   4   6        9.05        8.55      1.11 o 
  -4   4   6      223.36      239.55      4.49 o 
  -3   4   6        2.75       -0.11      0.84 o 
  -2   4   6      520.79      448.15      8.10 o 
  -1   4   6      772.34      786.32     13.98 o 
   0   4   6     1694.76     1750.45     23.28 o 
   1   4   6       33.31       34.87      1.77 o 
   2   4   6        8.82        6.50      1.21 o 
   3   4   6      179.88      184.71      4.50 o 
   4   4   6      131.74      114.07      3.96 o 
   5   4   6        5.15        6.29      1.99 o 
   6   4   6      114.86       99.99      6.28 o 
   7   4   6       35.21       38.64      2.88 o 
   8   4   6       29.01       35.58      3.08 o 
   9   4   6      150.76      138.60      5.23 o 
  10   4   6       40.12       30.89      2.96 o 
  11   4   6        0.39        1.27      1.86 o 
  12   4   6       26.55       22.37      2.96 o 
  13   4   6      176.17      175.30      7.99 o 
  14   4   6       52.07       49.05      4.53 o 
 -19   5   6       86.71      123.38     16.55 o 
 -18   5   6       70.24       92.87     13.84 o 
 -17   5   6        1.77        2.30      4.77 o 
 -16   5   6       14.76       10.70      6.65 o 
 -15   5   6       22.82       43.82      9.12 o 
 -14   5   6        1.57        0.98      2.88 o 
 -13   5   6        0.20        5.03      2.92 o 
 -12   5   6        5.33        5.45      2.99 o 
 -11   5   6      299.89      279.32     11.20 o 
 -10   5   6      103.94       99.69      7.42 o 
  -9   5   6        0.14       -2.13      3.76 o 
  -8   5   6      307.37      305.31     11.38 o 
  -7   5   6      800.90      818.30     51.34 o 
  -6   5   6       18.71       15.54      3.28 o 
  -5   5   6      534.76      537.17     12.53 o 
  -4   5   6      932.02      950.17     16.67 o 
  -3   5   6      878.38      859.06     14.04 o 
  -2   5   6      481.13      460.62     11.88 o 
  -1   5   6        8.18       10.95      2.29 o 
   0   5   6      189.75      206.25      5.57 o 
   1   5   6       41.03       38.38      2.85 o 
   2   5   6     1215.33     1149.24     26.03 o 
   3   5   6      217.06      204.08      7.50 o 
   4   5   6      113.93      107.31      5.45 o 
   5   5   6       52.29       56.09      4.49 o 
   6   5   6        3.81        4.10      1.48 o 
   7   5   6        9.85        5.44      1.59 o 
   8   5   6       11.63       11.90      1.97 o 
   9   5   6       67.54       80.97      4.02 o 
  10   5   6       57.95       49.78      3.38 o 
  11   5   6       72.29       83.57      4.33 o 
  12   5   6      110.84      106.14      6.00 o 
  13   5   6       14.05       17.38      3.29 o 
  14   5   6       52.47       60.23      5.05 o 
 -18   6   6        0.02        1.95      6.25 o 
 -17   6   6        1.54        2.92      5.56 o 
 -16   6   6       55.18       56.57     11.44 o 
 -15   6   6        8.38       13.54      6.84 o 
 -14   6   6        4.24        6.84      3.71 o 
 -13   6   6      323.83      283.27     15.47 o 
 -12   6   6        0.03        2.30      3.04 o 
 -11   6   6       16.01       22.18      4.20 o 
 -10   6   6       41.71       31.78      4.73 o 
  -9   6   6       48.93       42.91      5.27 o 
  -8   6   6      107.23      120.57     14.16 o 
  -7   6   6       10.42        8.60      3.07 o 
  -6   6   6      192.84      187.64      7.68 o 
  -5   6   6       40.16       38.64      4.49 o 
  -4   6   6     1216.91     1204.59     23.84 o 
  -3   6   6        1.52       -0.04      1.46 o 
  -2   6   6       20.40       19.36      2.19 o 
  -1   6   6       53.48       48.95      3.19 o 
   0   6   6      119.26      130.80      4.73 o 
   1   6   6      518.86      536.31     11.14 o 
   2   6   6      511.99      550.38     11.99 o 
   3   6   6      148.82      144.57      6.58 o 
   4   6   6      584.57      495.63     11.42 o 
   5   6   6       80.17       85.27      5.08 o 
   6   6   6        2.00        1.66      1.88 o 
   7   6   6       47.05       40.66      4.28 o 
   8   6   6        0.41        0.86      1.69 o 
   9   6   6        0.01       -0.17      1.75 o 
  10   6   6        0.00       -1.62      1.94 o 
  11   6   6       85.38       79.13      8.34 o 
  12   6   6       26.26       23.42      3.94 o 
  13   6   6       16.40       16.36      5.72 o 
 -17   7   6       41.36       46.29     10.87 o 
 -16   7   6       10.30       12.11      7.20 o 
 -15   7   6       33.78       26.97      5.40 o 
 -14   7   6       31.30       30.57      6.31 o 
 -13   7   6        5.96        1.11      3.38 o 
 -12   7   6       21.80       29.34      5.17 o 
 -11   7   6      198.20      202.36     13.89 o 
 -10   7   6        6.79       11.16      3.85 o 
  -9   7   6       97.13       95.96      7.96 o 
  -8   7   6       59.44       46.10      8.12 o 
  -7   7   6      530.89      539.70     21.73 o 
  -6   7   6      107.91      126.20      8.09 o 
  -5   7   6       45.03       53.34      8.09 o 
  -4   7   6      445.52      462.85     10.81 o 
  -3   7   6       13.97       13.80      2.41 o 
  -2   7   6        0.62        0.70      1.59 o 
  -1   7   6       86.77       93.96      5.11 o 
   0   7   6       94.94       79.09      4.75 o 
   1   7   6      164.38      167.42      6.02 o 
   2   7   6       31.04       34.86      4.40 o 
   3   7   6        0.39       -1.54      1.55 o 
   4   7   6       29.65       25.05      3.03 o 
   5   7   6       34.09       36.97      3.77 o 
   6   7   6       10.34        9.95      3.11 o 
   7   7   6        0.00        0.90      1.94 o 
   8   7   6       25.74       27.41      3.47 o 
   9   7   6      112.93      134.27      5.68 o 
  10   7   6      143.00      159.17     12.79 o 
  11   7   6        7.80        6.24      3.28 o 
  12   7   6        0.66       -1.27      2.88 o 
 -16   8   6        7.18        6.48      7.03 o 
 -15   8   6        0.75       -2.32      3.65 o 
 -14   8   6        1.80        0.81      3.63 o 
 -13   8   6       71.07       62.30      7.25 o 
 -12   8   6        0.77        0.98      3.42 o 
 -11   8   6        3.97       -1.60      3.16 o 
 -10   8   6        7.07        9.17      4.12 o 
  -9   8   6       17.62       14.06      4.22 o 
  -8   8   6      198.15      189.72     10.16 o 
  -7   8   6      113.00      105.30     19.66 o 
  -6   8   6      209.09      223.12     10.67 o 
  -5   8   6        6.90        6.51      2.93 o 
  -4   8   6       18.22       16.44      2.67 o 
  -3   8   6       14.93       12.14      2.47 o 
  -2   8   6        9.44        7.47      2.15 o 
  -1   8   6       22.50       21.44      2.97 o 
   0   8   6       36.24       43.46      3.82 o 
   1   8   6       87.60       83.74      5.99 o 
   2   8   6       37.74       31.41      4.07 o 
   3   8   6        0.03       -1.91      1.84 o 
   4   8   6        1.23        5.41      2.56 o 
   5   8   6       18.07       21.56      3.98 o 
   6   8   6        0.01        2.02      2.23 o 
   7   8   6       92.11       91.02      5.70 o 
   8   8   6        8.79       12.29      2.93 o 
   9   8   6       16.87       24.01      3.62 o 
  10   8   6       12.25       11.67      3.99 o 
 -14   9   6        0.14       -5.59      3.82 o 
 -13   9   6       16.79       15.54      5.20 o 
 -12   9   6        9.85        5.01      6.85 o 
 -11   9   6       68.76       51.08      6.94 o 
 -10   9   6       11.21       12.71      4.63 o 
  -9   9   6        1.73        4.56      3.71 o 
  -8   9   6       16.09       23.73      5.24 o 
  -7   9   6       40.07       52.37      6.59 o 
  -6   9   6       37.23       41.70      8.72 o 
  -5   9   6        0.00        3.03      2.71 o 
  -4   9   6       61.84       57.77      8.68 o 
  -3   9   6        1.52       -0.33      2.67 o 
  -2   9   6      170.46      166.11     15.87 o 
  -1   9   6       63.10       46.46      7.81 o 
   0   9   6       51.24       39.83      5.46 o 
   1   9   6        0.01       -2.58      2.60 o 
   2   9   6        8.30        1.04      2.86 o 
   3   9   6       29.86       24.73      4.86 o 
   4   9   6        0.71        0.82      2.78 o 
   5   9   6        4.88        4.46      3.67 o 
   6   9   6        0.16       -0.94      2.95 o 
   7   9   6        8.79        0.48      3.06 o 
   8   9   6        3.50        0.28      3.67 o 
 -11  10   6        0.46       -1.77      5.16 o 
 -10  10   6        5.88       11.02      6.66 o 
  -9  10   6       29.91       43.23      9.11 o 
  -8  10   6       12.41        1.28      5.59 o 
  -7  10   6       60.19       48.11      9.38 o 
  -6  10   6       59.92       40.31      8.38 o 
  -5  10   6       84.47       56.55      9.64 o 
  -4  10   6        9.94       11.17      5.83 o 
  -3  10   6        9.26       10.38      3.93 o 
  -2  10   6        8.24        2.94      3.28 o 
  -1  10   6       13.70        8.90      3.92 o 
   0  10   6       26.92       15.01      9.50 o 
   1  10   6        8.33        7.96      5.87 o 
   2  10   6        1.53        4.11      3.76 o 
   3  10   6        6.52        8.31      3.94 o 
   4  10   6       60.04       67.87     12.82 o 
   5  10   6       13.22       14.60      4.67 o 
   6  10   6       89.04      102.47      9.51 o 
  -7  11   6       15.94        7.63      6.12 o 
  -6  11   6       14.78       11.02      6.07 o 
  -5  11   6       75.02       85.78     12.39 o 
  -4  11   6       25.31       20.91      7.37 o 
  -3  11   6       42.55       42.03      9.39 o 
  -2  11   6        0.51        3.66      5.61 o 
  -1  11   6       13.82       19.45      5.12 o 
   0  11   6        5.67        0.75      3.76 o 
   1  11   6       23.19       34.13      6.16 o 
   2  11   6       88.17       90.40     15.88 o 
 -21   1   7        3.72        2.73      7.59 o 
 -20   1   7       25.21       27.73      5.94 o 
 -19   1   7        3.74        5.63      3.80 o 
 -18   1   7        1.06        1.52      3.32 o 
 -17   1   7       11.61        9.27      3.62 o 
 -16   1   7        0.11        1.22      2.92 o 
 -15   1   7       37.94       37.05      5.41 o 
 -14   1   7      555.02      542.83     18.50 o 
 -13   1   7       87.85       74.01      6.84 o 
 -12   1   7      434.11      453.14     23.39 o 
 -11   1   7       66.11       61.54      5.89 o 
 -10   1   7        4.13        5.23      2.26 o 
  -9   1   7        7.50       13.90      1.83 o 
  -8   1   7      453.38      416.01      7.41 o 
  -7   1   7      466.72      469.47      9.95 o 
  -6   1   7      572.80      575.41      9.61 o 
  -5   1   7     1405.37     1456.06     23.09 o 
  -4   1   7      799.65      777.13     13.83 o 
  -3   1   7      523.69      484.15     11.65 o 
  -2   1   7       28.77       27.57      1.96 o 
  -1   1   7       79.27       95.00      3.96 o 
   0   1   7       35.12       36.43      3.91 o 
   1   1   7      142.68      143.37      5.62 o 
   2   1   7      142.73      148.45     11.08 o 
   3   1   7       21.95       25.76      4.20 o 
   4   1   7       67.19       55.09      3.82 o 
   5   1   7       32.79       27.38      2.98 o 
   6   1   7       17.98       18.33      2.76 o 
   7   1   7       53.02       46.66      4.01 o 
   8   1   7      286.60      285.16      9.79 o 
   9   1   7       15.77       11.29      2.87 o 
  10   1   7      289.11      269.90      8.86 o 
  11   1   7        2.25        3.22      2.73 o 
  12   1   7       17.27        7.84      3.22 o 
  13   1   7        0.54       -1.81      2.79 o 
  14   1   7       63.47       59.27      7.09 o 
  15   1   7       34.58       36.46      5.83 o 
 -21   2   7       54.29       50.21      7.72 o 
 -20   2   7        4.42        9.54      4.27 o 
 -19   2   7       25.03       18.40      4.90 o 
 -18   2   7       29.50       37.14      6.03 o 
 -17   2   7       55.42       55.83      6.79 o 
 -16   2   7      156.06      165.90     11.53 o 
 -15   2   7       20.45       16.90      8.67 o 
 -14   2   7      272.10      273.61     11.88 o 
 -13   2   7        0.66        0.58      2.38 o 
 -12   2   7     2490.86     2434.56     55.40 o 
 -11   2   7        0.38       -1.50      1.50 o 
 -10   2   7      116.72      105.03      4.88 o 
  -9   2   7        0.04        0.07      1.36 o 
  -8   2   7        0.72        3.09      1.04 o 
  -7   2   7        2.47        1.43      0.96 o 
  -6   2   7       56.93       58.81      2.82 o 
  -5   2   7       30.80       28.34      2.21 o 
  -4   2   7       10.42       13.91      1.46 o 
  -3   2   7      513.22      479.35      9.11 o 
  -2   2   7      146.78      154.35      4.26 o 
  -1   2   7      334.04      299.38      8.20 o 
   0   2   7     1221.56     1216.43     23.33 o 
   1   2   7      698.18      735.55     19.09 o 
   2   2   7      533.71      511.59     14.90 o 
   3   2   7      794.68      829.78     27.83 o 
   4   2   7      186.14      175.49      5.83 o 
   5   2   7        0.02       -0.57      1.60 o 
   6   2   7      103.60       88.25      5.87 o 
   7   2   7       35.33       29.44      3.06 o 
   8   2   7        1.58        0.90      1.47 o 
   9   2   7        8.38        4.45      2.30 o 
  10   2   7      154.02      163.34      7.01 o 
  11   2   7       52.35       51.36      3.65 o 
  12   2   7       83.49       89.36      4.81 o 
  13   2   7       16.67       17.66      2.83 o 
  14   2   7        9.96        4.56      3.55 o 
 -20   3   7       93.79      101.98     10.11 o 
 -19   3   7        2.34       -1.57      3.36 o 
 -18   3   7        5.97       -0.88      3.18 o 
 -17   3   7       90.55       93.97     16.68 o 
 -16   3   7       74.11       75.54      7.64 o 
 -15   3   7       55.31       59.93      6.60 o 
 -14   3   7       54.42       59.26     11.70 o 
 -13   3   7        0.13       -2.04      2.11 o 
 -12   3   7       21.05       15.49      2.58 o 
 -11   3   7       58.63       67.51      4.55 o 
 -10   3   7      180.00      192.80      6.69 o 
  -9   3   7      247.71      220.23      7.32 o 
  -8   3   7        0.34       -0.73      1.56 o 
  -7   3   7       25.67       17.43      2.92 o 
  -6   3   7        0.30        1.36      1.08 o 
  -5   3   7       34.68       24.54      1.86 o 
  -4   3   7      393.60      427.91     10.15 o 
  -3   3   7       64.10       50.55      2.60 o 
  -2   3   7      501.62      494.24      9.93 o 
  -1   3   7      428.55      426.76     14.56 o 
   0   3   7       15.42       11.42      1.91 o 
   1   3   7      192.52      195.94      5.81 o 
   2   3   7        7.69        3.07      1.66 o 
   3   3   7       10.12        1.71      1.61 o 
   4   3   7       55.77       53.67      3.79 o 
   5   3   7        0.01       -1.30      1.03 o 
   6   3   7        6.79        6.57      1.60 o 
   7   3   7       11.80       17.71      2.64 o 
   8   3   7      242.88      223.60      5.98 o 
   9   3   7       34.32       31.08      3.38 o 
  10   3   7      130.52      123.41      5.10 o 
  11   3   7       30.38       31.38      4.80 o 
  12   3   7       34.97       42.01      3.62 o 
  13   3   7       17.98       19.63      3.34 o 
  14   3   7       11.98       15.16      3.26 o 
 -20   4   7       32.97       20.45      8.27 o 
 -19   4   7       11.23       12.98      7.12 o 
 -18   4   7      217.86      183.25     18.72 o 
 -17   4   7       83.13       83.07     12.55 o 
 -16   4   7       46.82       45.34      9.37 o 
 -15   4   7        0.07       -0.94      3.86 o 
 -14   4   7       10.71       -0.26      4.03 o 
 -13   4   7        5.88        0.19      2.41 o 
 -12   4   7      359.29      320.68     14.92 o 
 -11   4   7       38.15       39.52      4.71 o 
 -10   4   7      202.96      221.71      9.43 o 
  -9   4   7        4.18        3.37      4.45 o 
  -8   4   7      112.34      100.37      6.48 o 
  -7   4   7       17.38       15.54      2.53 o 
  -6   4   7        0.03       -0.07      1.16 o 
  -5   4   7      462.84      452.37      9.66 o 
  -4   4   7       63.26       59.54      3.63 o 
  -3   4   7     1860.91     1747.94     25.13 o 
  -2   4   7       45.86       54.49      2.65 o 
  -1   4   7        2.39        1.24      1.30 o 
   0   4   7       94.87       96.76      4.63 o 
   1   4   7      292.81      303.88      6.37 o 
   2   4   7      145.22      142.89      4.73 o 
   3   4   7      366.14      393.05      7.24 o 
   4   4   7      649.81      660.71     10.98 o 
   5   4   7      590.61      541.98      9.73 o 
   6   4   7       48.97       51.40      4.52 o 
   7   4   7       21.82       17.79      2.22 o 
   8   4   7        9.36        8.27      2.97 o 
   9   4   7       15.34       18.23      2.50 o 
  10   4   7      142.17      142.70      8.82 o 
  11   4   7       58.00       60.43      4.13 o 
  12   4   7       80.19       87.99      4.97 o 
  13   4   7        7.04        8.72      3.70 o 
 -19   5   7        3.72       10.53      7.46 o 
 -18   5   7       14.21       13.69      7.40 o 
 -17   5   7       33.51       28.38      8.50 o 
 -16   5   7       33.19       19.01      7.02 o 
 -15   5   7       13.56       15.80      6.69 o 
 -14   5   7      102.87       71.86     11.13 o 
 -13   5   7        8.26        4.23      3.08 o 
 -12   5   7       46.18       42.64      6.66 o 
 -11   5   7        4.85        6.39      3.00 o 
 -10   5   7       12.86       16.58      3.81 o 
  -9   5   7        2.52        3.14      2.57 o 
  -8   5   7      281.95      310.44     11.68 o 
  -7   5   7      196.90      201.48      9.14 o 
  -6   5   7       56.29       56.85      4.19 o 
  -5   5   7      111.24      117.15      4.72 o 
  -4   5   7      804.04      802.12     15.02 o 
  -3   5   7       71.32       59.93      5.02 o 
  -2   5   7        8.37        6.16      1.65 o 
  -1   5   7       10.59        7.98      1.68 o 
   0   5   7      127.08      129.39      4.75 o 
   1   5   7       47.71       59.54      3.72 o 
   2   5   7       14.93       14.00      2.53 o 
   3   5   7      402.87      415.85      8.16 o 
   4   5   7       88.28       87.49      3.80 o 
   5   5   7      223.27      203.48      6.79 o 
   6   5   7       14.57       10.11      2.08 o 
   7   5   7        1.21        1.90      1.56 o 
   8   5   7       60.49       65.37      3.93 o 
   9   5   7       35.04       32.46      4.01 o 
  10   5   7      445.75      515.33     10.93 o 
  11   5   7       22.46       26.29      3.59 o 
  12   5   7       11.64       11.89      5.74 o 
  13   5   7       14.65       17.91      3.83 o 
 -18   6   7        0.16       10.68      7.27 o 
 -17   6   7       16.12       45.06     10.48 o 
 -16   6   7        5.15       12.86      7.04 o 
 -15   6   7       78.27       71.67     11.86 o 
 -14   6   7       35.50       27.77      5.12 o 
 -13   6   7       14.92        9.45      7.50 o 
 -12   6   7      375.42      364.43     15.23 o 
 -11   6   7        3.77        0.54      2.77 o 
 -10   6   7        8.09       10.50      3.60 o 
  -9   6   7       72.06       61.91      8.47 o 
  -8   6   7        2.78        3.01      2.96 o 
  -7   6   7       63.55       70.62      6.55 o 
  -6   6   7      310.30      311.23      9.42 o 
  -5   6   7      821.68      812.55     18.17 o 
  -4   6   7      125.97      126.82      5.55 o 
  -3   6   7       12.71       15.76      2.19 o 
  -2   6   7        3.68        1.16      1.40 o 
  -1   6   7      448.14      467.78      9.98 o 
   0   6   7      450.04      464.06      9.75 o 
   1   6   7       42.29       35.90      3.03 o 
   2   6   7        8.09       11.18      1.77 o 
   3   6   7      314.58      269.92      6.45 o 
   4   6   7        0.07       -1.47      1.36 o 
   5   6   7       52.54       53.12      3.41 o 
   6   6   7      204.83      218.67      6.17 o 
   7   6   7        7.47        5.44      1.87 o 
   8   6   7       35.93       42.11      3.40 o 
   9   6   7       41.23       45.66      3.57 o 
  10   6   7        0.49        0.35      2.06 o 
  11   6   7      130.30      151.90      7.60 o 
  12   6   7       48.87       46.31      5.21 o 
 -17   7   7        2.47        5.39      7.08 o 
 -16   7   7        0.44       -6.54      5.27 o 
 -15   7   7       26.60       45.11     10.15 o 
 -14   7   7       30.56       27.20      5.34 o 
 -13   7   7       11.83        3.15      3.82 o 
 -12   7   7       49.93       56.82      6.75 o 
 -11   7   7        0.73        0.35      2.97 o 
 -10   7   7       13.55       16.03      4.41 o 
  -9   7   7        4.50        1.80      3.18 o 
  -8   7   7        0.11       -3.40      3.19 o 
  -7   7   7      214.80      204.64     10.02 o 
  -6   7   7      312.28      317.28     30.43 o 
  -5   7   7       70.01       64.81      4.53 o 
  -4   7   7      220.70      210.99      7.09 o 
  -3   7   7       76.90       60.39      5.95 o 
  -2   7   7        1.15        3.51      1.91 o 
  -1   7   7        5.45        1.62      1.56 o 
   0   7   7       91.40       86.37      4.59 o 
   1   7   7      194.54      186.20      6.74 o 
   2   7   7       16.30       17.23      2.80 o 
   3   7   7      536.04      497.93     11.99 o 
   4   7   7       25.12       25.92      3.64 o 
   5   7   7      195.79      169.83      5.51 o 
   6   7   7        4.14        2.90      2.53 o 
   7   7   7        1.08       -0.03      1.82 o 
   8   7   7        9.65       13.40      2.49 o 
   9   7   7       22.72       26.24      3.69 o 
  10   7   7       36.03       47.55      4.17 o 
  11   7   7        0.13       -1.18      2.91 o 
 -15   8   7       51.08       50.05      7.28 o 
 -14   8   7        0.44        0.66      3.97 o 
 -13   8   7        5.07       10.19      4.45 o 
 -12   8   7        4.44        3.23      3.78 o 
 -11   8   7        1.79       -3.48      3.26 o 
 -10   8   7        5.34        1.77      3.57 o 
  -9   8   7       17.55       14.30      4.39 o 
  -8   8   7        1.99        5.24      3.67 o 
  -7   8   7       43.69       41.18      8.48 o 
  -6   8   7       16.99       11.86      3.15 o 
  -5   8   7        0.29       -0.82      2.26 o 
  -4   8   7       24.40       23.66      3.13 o 
  -3   8   7       10.34        7.04      2.34 o 
  -2   8   7       47.24       44.10      4.07 o 
  -1   8   7        7.72        5.24      2.22 o 
   0   8   7        4.80        3.47      2.16 o 
   1   8   7      196.05      169.33     12.63 o 
   2   8   7       52.09       47.10      4.89 o 
   3   8   7        0.06        3.36      2.07 o 
   4   8   7        4.05        1.42      2.05 o 
   5   8   7       20.25       23.81      3.28 o 
   6   8   7       36.39       43.24      4.26 o 
   7   8   7       51.67       52.79      3.87 o 
   8   8   7       91.78       95.27      5.08 o 
   9   8   7        0.00       -0.83      2.13 o 
 -13   9   7       12.24        6.18      4.85 o 
 -12   9   7       12.19       10.18      9.26 o 
 -11   9   7        0.38        3.21      4.08 o 
 -10   9   7        0.00       -2.83      5.25 o 
  -9   9   7        2.10        3.27      3.84 o 
  -8   9   7       66.98       76.41      7.90 o 
  -7   9   7       43.86       46.68      5.50 o 
  -6   9   7       99.09       87.71      6.97 o 
  -5   9   7      138.59      148.74      8.92 o 
  -4   9   7       25.44       31.06      4.21 o 
  -3   9   7        0.00        0.15      2.15 o 
  -2   9   7       24.85       30.90      3.66 o 
  -1   9   7       15.72       15.05      6.50 o 
   0   9   7        1.03        2.14      2.65 o 
   1   9   7        7.20        3.16      3.87 o 
   2   9   7       12.40       13.17      4.27 o 
   3   9   7       40.47       50.30     10.85 o 
   4   9   7        2.05        1.80      4.65 o 
   5   9   7        1.87        4.73      3.80 o 
   6   9   7       36.14       32.12     16.21 o 
   7   9   7        5.96        4.34      4.65 o 
 -10  10   7        3.28        3.81      6.38 o 
  -9  10   7        0.18       -1.20      4.70 o 
  -8  10   7       75.71       53.60      9.87 o 
  -7  10   7       54.96       57.78      9.91 o 
  -6  10   7       26.39       27.04      8.24 o 
  -5  10   7       98.72       88.10     11.66 o 
  -4  10   7        1.06        0.89      4.84 o 
  -3  10   7        0.93        2.21      3.32 o 
  -2  10   7        5.56        3.94      3.61 o 
  -1  10   7       14.71       16.20      4.39 o 
   0  10   7        2.29        4.11      3.63 o 
   1  10   7       19.53       21.92      5.22 o 
   2  10   7       42.57       43.20      6.49 o 
   3  10   7        0.00       -6.29      3.15 o 
   4  10   7        1.83        1.59      3.62 o 
  -4  11   7       12.99       22.52      8.15 o 
  -3  11   7      110.99      142.84     15.30 o 
  -2  11   7        0.02        3.80      4.14 o 
 -21   0   8        2.67       -5.63      5.08 o 
 -20   0   8        6.79       -1.45      5.28 o 
 -19   0   8       17.52       20.61      7.05 o 
 -18   0   8       36.56       29.35      8.22 o 
 -17   0   8       29.72       39.18      8.97 o 
 -16   0   8        7.10        6.89      4.99 o 
 -15   0   8       22.37       24.09      6.46 o 
 -14   0   8      195.74      179.38     13.75 o 
 -13   0   8     3671.61     3598.92    112.07 o 
 -12   0   8       22.98       14.50      5.14 o 
 -11   0   8     1768.29     1758.15     59.71 o 
 -10   0   8      115.43      107.99     11.20 o 
  -9   0   8      417.63      418.77      9.66 o 
  -8   0   8      131.01      124.27      4.71 o 
  -7   0   8      225.94      221.89      8.49 o 
  -6   0   8       58.18       77.66      5.58 o 
  -5   0   8       54.07       55.82      4.81 o 
  -4   0   8      339.37      339.86      9.50 o 
  -3   0   8       10.79        6.18      1.97 o 
  -2   0   8      510.11      478.46     12.12 o 
  -1   0   8      155.39      170.75     11.63 o 
   0   0   8        2.00        4.19      3.50 o 
   1   0   8      894.78      902.91     23.75 o 
   2   0   8      748.93      860.19     31.99 o 
   3   0   8      754.24      719.42     33.78 o 
   4   0   8      218.42      230.64     10.23 o 
   5   0   8      281.91      294.66     17.60 o 
   6   0   8      123.82      125.11      8.93 o 
   7   0   8      113.15      114.15      8.73 o 
   8   0   8       79.68       80.09      9.12 o 
   9   0   8      198.01      178.37     36.76 o 
  10   0   8        7.65       -3.90      3.50 o 
  11   0   8      425.00      413.34     28.79 o 
  12   0   8      137.31      167.35     12.17 o 
  13   0   8        3.14        4.17      7.03 o 
  14   0   8        3.00       -3.58      6.05 o 
 -21   1   8       28.71       32.83      6.77 o 
 -20   1   8       65.46       49.90     22.15 o 
 -19   1   8      106.54      109.83     10.19 o 
 -18   1   8        8.59        5.56      3.90 o 
 -17   1   8      105.20      121.62     10.06 o 
 -16   1   8       16.34       15.06      4.13 o 
 -15   1   8        0.68        0.60      2.77 o 
 -14   1   8        0.21        2.43      2.69 o 
 -13   1   8      509.68      461.31     28.35 o 
 -12   1   8      277.83      275.28     11.80 o 
 -11   1   8      129.13      153.30      8.35 o 
 -10   1   8       13.66       13.34      1.77 o 
  -9   1   8      375.30      365.29      8.11 o 
  -8   1   8       32.58       39.90      2.40 o 
  -7   1   8       27.06       32.75      3.25 o 
  -6   1   8      416.30      435.66      9.28 o 
  -5   1   8     1581.76     1647.40     26.21 o 
  -4   1   8       25.39       33.63      2.27 o 
  -3   1   8       23.00       27.10      2.09 o 
  -2   1   8       14.56       24.76      2.00 o 
  -1   1   8        7.69        3.65      1.19 o 
   0   1   8      150.95      139.74      4.60 o 
   1   1   8       36.50       29.10      3.24 o 
   2   1   8        5.13       11.19      2.44 o 
   3   1   8        7.85       13.24      2.46 o 
   4   1   8      848.16      840.40     16.39 o 
   5   1   8       44.13       40.91      3.72 o 
   6   1   8       47.64       45.35      4.93 o 
   7   1   8       10.86        9.46      2.69 o 
   8   1   8      178.02      164.66      7.43 o 
   9   1   8      411.95      422.31     11.94 o 
  10   1   8      248.01      258.20      8.98 o 
  11   1   8      136.99      130.32      9.50 o 
  12   1   8      157.83      163.15      8.52 o 
  13   1   8        5.12        1.94      3.12 o 
  14   1   8       97.86      103.22      7.26 o 
 -20   2   8       27.15       25.08      5.93 o 
 -19   2   8       24.04       18.81      5.07 o 
 -18   2   8       78.09       84.48      8.65 o 
 -17   2   8      194.15      195.51     17.81 o 
 -16   2   8       12.58        7.95      3.68 o 
 -15   2   8       90.10      110.36     13.88 o 
 -14   2   8       78.24       90.39     10.23 o 
 -13   2   8      216.80      216.16     19.07 o 
 -12   2   8      124.45      102.96      8.19 o 
 -11   2   8     1636.99     1575.03     29.91 o 
 -10   2   8       57.06       61.62      4.29 o 
  -9   2   8      508.98      562.72     11.15 o 
  -8   2   8       13.64       13.52      1.92 o 
  -7   2   8       50.40       45.95      2.72 o 
  -6   2   8      127.14      131.99      4.09 o 
  -5   2   8        0.24       -0.61      0.91 o 
  -4   2   8      121.06      107.37      3.62 o 
  -3   2   8      272.65      255.22      5.55 o 
  -2   2   8      942.56      904.87     19.01 o 
  -1   2   8       11.98        8.95      1.60 o 
   0   2   8      160.43      145.94      4.65 o 
   1   2   8       29.58       24.02      3.67 o 
   2   2   8        2.84        0.22      1.50 o 
   3   2   8        2.54        2.85      1.69 o 
   4   2   8       46.66       45.10      7.57 o 
   5   2   8       39.15       31.13      3.32 o 
   6   2   8        7.48        3.67      2.17 o 
   7   2   8      152.03      166.88      8.75 o 
   8   2   8       39.32       36.67      4.04 o 
   9   2   8        2.55        1.48      2.47 o 
  10   2   8        1.26        1.89      2.61 o 
  11   2   8      152.41      145.57      7.83 o 
  12   2   8        1.70       -3.25      4.11 o 
  13   2   8        6.06        4.35      3.44 o 
 -20   3   8      125.87      144.71     17.53 o 
 -19   3   8       16.54       19.81      7.93 o 
 -18   3   8       18.86       15.53      7.02 o 
 -17   3   8       38.01       38.85      6.12 o 
 -16   3   8       11.58        4.78      4.18 o 
 -15   3   8        6.10        5.07      3.36 o 
 -14   3   8       83.69       92.42      8.05 o 
 -13   3   8      636.99      648.42     20.52 o 
 -12   3   8       73.18       58.21      6.27 o 
 -11   3   8      743.49      772.83     17.22 o 
 -10   3   8      313.23      339.12      9.73 o 
  -9   3   8       10.99        8.43      2.02 o 
  -8   3   8        4.67        6.48      1.59 o 
  -7   3   8      486.53      488.46      8.95 o 
  -6   3   8        2.83        0.91      1.06 o 
  -5   3   8        4.94        1.77      1.55 o 
  -4   3   8     1951.72     1934.23     26.67 o 
  -3   3   8     1203.59     1179.77     17.56 o 
  -2   3   8       49.52       44.78      3.17 o 
  -1   3   8        1.14        0.68      1.22 o 
   0   3   8      555.31      533.07     10.19 o 
   1   3   8       20.09       25.12      2.73 o 
   2   3   8       46.71       45.47      3.56 o 
   3   3   8      177.60      189.79      6.38 o 
   4   3   8       22.22       19.10      2.84 o 
   5   3   8       72.98       70.90      5.31 o 
   6   3   8       58.99       51.95      4.32 o 
   7   3   8       35.02       29.10      3.74 o 
   8   3   8       33.43       24.46      3.40 o 
   9   3   8       56.96       66.61      5.26 o 
  10   3   8       61.58       56.43      5.98 o 
  11   3   8      381.42      391.47     11.57 o 
  12   3   8       52.11       54.38      5.33 o 
  13   3   8        8.06        8.92      3.62 o 
 -19   4   8       10.09       11.29      6.54 o 
 -18   4   8       58.98       50.31     10.63 o 
 -17   4   8       14.36       10.28      6.10 o 
 -16   4   8       87.76       64.63     11.42 o 
 -15   4   8       17.13       17.48      6.94 o 
 -14   4   8       38.38       34.06      8.32 o 
 -13   4   8       40.55       40.48      8.49 o 
 -12   4   8      199.89      211.12     11.04 o 
 -11   4   8     1327.03     1254.19     35.37 o 
 -10   4   8        3.44        2.30      2.41 o 
  -9   4   8        0.11       -2.86      1.96 o 
  -8   4   8      108.53      109.24      6.96 o 
  -7   4   8       40.98       33.42      3.38 o 
  -6   4   8      218.54      217.04      6.27 o 
  -5   4   8      773.81      737.87     14.14 o 
  -4   4   8      703.31      698.97     12.50 o 
  -3   4   8       17.33       21.23      2.33 o 
  -2   4   8        6.30        5.27      1.64 o 
  -1   4   8      295.50      315.56      7.64 o 
   0   4   8      143.91      138.52      4.27 o 
   1   4   8      406.08      403.83      8.06 o 
   2   4   8       27.05       30.60      3.49 o 
   3   4   8       90.35      105.76      5.31 o 
   4   4   8      115.38       87.68      5.14 o 
   5   4   8        3.10        0.32      1.90 o 
   6   4   8        1.52       -1.89      1.87 o 
   7   4   8       13.55       12.09      1.78 o 
   8   4   8       16.35       18.35      2.20 o 
   9   4   8        1.50        4.29      3.38 o 
  10   4   8        4.13        0.92      2.15 o 
  11   4   8        5.68        4.26      2.24 o 
  12   4   8       36.13       39.20      3.49 o 
 -19   5   8       67.03       66.44     13.07 o 
 -18   5   8        5.16        3.94      5.49 o 
 -17   5   8      113.61      133.17     16.62 o 
 -16   5   8        0.36        0.58      4.89 o 
 -15   5   8       79.77       59.45     10.85 o 
 -14   5   8        1.74        1.52      4.93 o 
 -13   5   8      114.98      118.21     16.59 o 
 -12   5   8        5.03        0.30      2.83 o 
 -11   5   8        0.60        1.74      2.57 o 
 -10   5   8        3.82        3.49      2.84 o 
  -9   5   8        8.57        8.61      3.13 o 
  -8   5   8      111.73      100.02      7.55 o 
  -7   5   8        1.32        3.35      2.38 o 
  -6   5   8      584.27      600.41     12.43 o 
  -5   5   8      142.85      130.68      7.27 o 
  -4   5   8      346.42      348.35      8.08 o 
  -3   5   8      564.85      558.81     11.01 o 
  -2   5   8      189.62      181.18      6.86 o 
  -1   5   8      101.50      102.12      4.90 o 
   0   5   8        6.47        6.09      1.80 o 
   1   5   8       65.03       62.49      4.52 o 
   2   5   8      442.74      423.19     12.62 o 
   3   5   8        0.01        1.35      1.93 o 
   4   5   8        3.41        4.17      2.12 o 
   5   5   8        5.24        2.07      2.04 o 
   6   5   8      120.95      112.79      6.28 o 
   7   5   8       70.45       73.36      6.12 o 
   8   5   8       18.40       14.41      2.25 o 
   9   5   8        1.00        3.93      1.86 o 
  10   5   8       15.31       12.06      2.58 o 
  11   5   8       49.40       58.17      4.07 o 
  12   5   8       27.14       30.04      5.32 o 
 -18   6   8       27.24       19.28      8.04 o 
 -17   6   8       33.10       32.45      9.13 o 
 -16   6   8        8.37        7.64      6.11 o 
 -15   6   8        4.34       18.22      7.40 o 
 -14   6   8       12.74        5.00      5.55 o 
 -13   6   8      110.68       92.18      8.10 o 
 -12   6   8        5.67        1.82      3.44 o 
 -11   6   8       13.01       10.86      4.21 o 
 -10   6   8       17.59       14.33      3.77 o 
  -9   6   8        1.49        4.72      3.02 o 
  -8   6   8        8.18        9.51      3.73 o 
  -7   6   8        1.31        2.03      5.55 o 
  -6   6   8        2.08        3.88      2.83 o 
  -5   6   8      100.72      104.96      9.06 o 
  -4   6   8       79.43       80.71      4.39 o 
  -3   6   8      110.26      114.03      6.73 o 
  -2   6   8        0.12       -0.73      1.31 o 
  -1   6   8       20.17       19.63      2.41 o 
   0   6   8       61.06       72.06      4.33 o 
   1   6   8       41.47       37.87      3.70 o 
   2   6   8       45.05       30.60      3.41 o 
   3   6   8       10.96       11.26      2.65 o 
   4   6   8      144.82      126.11      8.49 o 
   5   6   8      195.94      195.02      6.11 o 
   6   6   8        0.67        1.37      1.51 o 
   7   6   8        2.53        2.31      1.66 o 
   8   6   8       15.31       12.33      2.25 o 
   9   6   8       28.24       29.95      4.11 o 
  10   6   8        0.00       -0.79      2.01 o 
  11   6   8        6.05        3.95      2.97 o 
 -16   7   8       26.24       42.85     10.97 o 
 -15   7   8      109.25      110.43     15.70 o 
 -14   7   8        8.30        1.73      3.96 o 
 -13   7   8        6.69        0.94      3.76 o 
 -12   7   8        1.71       -3.68      3.18 o 
 -11   7   8       77.13       81.54      7.94 o 
 -10   7   8        0.90       -0.64      3.13 o 
  -9   7   8       36.66       41.15      7.71 o 
  -8   7   8       12.63       11.99      3.75 o 
  -7   7   8      286.84      287.84     12.41 o 
  -6   7   8        7.28       -0.27      2.29 o 
  -5   7   8      168.50      173.97      6.86 o 
  -4   7   8       34.36       27.23      3.28 o 
  -3   7   8      193.68      200.57      7.13 o 
  -2   7   8        2.87        4.25      1.85 o 
  -1   7   8       10.10        5.99      1.97 o 
   0   7   8        5.08        1.64      1.82 o 
   1   7   8        1.46        0.94      1.88 o 
   2   7   8      169.83      166.24      4.67 o 
   3   7   8        1.41        1.62      1.50 o 
   4   7   8      111.29      122.39      4.63 o 
   5   7   8        8.08        7.14      1.85 o 
   6   7   8       26.00       26.61      4.62 o 
   7   7   8       43.75       58.09      3.77 o 
   8   7   8        0.57        0.15      1.96 o 
   9   7   8      331.36      394.44      9.31 o 
 -15   8   8       25.12       24.54      8.98 o 
 -14   8   8       45.83       43.80     11.33 o 
 -13   8   8       67.12       49.54      6.94 o 
 -12   8   8        0.34        1.72      3.62 o 
 -11   8   8       30.89       26.36      5.38 o 
 -10   8   8       29.44       22.13      5.15 o 
  -9   8   8      184.04      242.53     12.36 o 
  -8   8   8        6.91        4.42      4.11 o 
  -7   8   8        1.97        3.21      3.39 o 
  -6   8   8        4.43       -1.56      2.51 o 
  -5   8   8        0.05       -1.18      2.66 o 
  -4   8   8      307.40      308.57      9.43 o 
  -3   8   8      170.43      165.03      7.18 o 
  -2   8   8      176.79      180.76      7.31 o 
  -1   8   8       16.14       22.93      4.53 o 
   0   8   8       21.38       18.59      4.77 o 
   1   8   8      285.92      280.65      6.50 o 
   2   8   8       62.15       72.19      3.56 o 
   3   8   8       14.85       17.00      2.23 o 
   4   8   8        0.83        2.42      1.76 o 
   5   8   8        0.31        1.30      1.77 o 
   6   8   8      161.91      169.46      7.78 o 
   7   8   8       10.48        7.26      2.16 o 
   8   8   8       18.70       18.79      2.76 o 
 -13   9   8        0.45       -1.00      4.26 o 
 -12   9   8       41.58       34.65      6.36 o 
 -11   9   8       45.64       46.75     10.05 o 
 -10   9   8        0.14       -2.75      3.85 o 
  -9   9   8        0.06       -1.17      3.49 o 
  -8   9   8        1.77       -0.69      3.26 o 
  -7   9   8        2.61        0.61      3.00 o 
  -6   9   8        7.03        4.08      3.36 o 
  -5   9   8      109.02      116.36      7.97 o 
  -4   9   8        7.88       11.68      3.32 o 
  -3   9   8        1.26        4.05      2.54 o 
  -2   9   8       20.66       20.11      3.29 o 
  -1   9   8        7.33        7.90      2.76 o 
   0   9   8       48.61       50.93      5.53 o 
   1   9   8        0.68        0.00      2.59 o 
   2   9   8       13.48       12.39      2.39 o 
   3   9   8       11.45       10.92      2.35 o 
   4   9   8      252.66      292.15     13.00 o 
   5   9   8       38.36       54.72      4.58 o 
  -9  10   8       16.51       13.86      7.04 o 
  -8  10   8        3.45       -3.90      4.73 o 
  -7  10   8        3.89        3.15      6.22 o 
  -6  10   8      139.70      126.97     13.98 o 
  -5  10   8      184.67      189.41     15.24 o 
  -4  10   8       29.35       12.58      6.39 o 
  -3  10   8       27.41       30.29      7.57 o 
  -2  10   8        1.76        2.61      3.70 o 
  -1  10   8       18.25       20.34      5.26 o 
   0  10   8        6.13        3.25      7.40 o 
   1  10   8        0.05        1.38      3.87 o 
   2  10   8       70.71       77.18      8.57 o 
 -20   1   9        0.26        0.84      3.85 o 
 -19   1   9        1.27       -2.73      3.19 o 
 -18   1   9       14.32       17.48      4.94 o 
 -17   1   9       39.49       51.36      6.96 o 
 -16   1   9        5.62        6.66      6.24 o 
 -15   1   9       33.09       37.19      5.78 o 
 -14   1   9       13.41       17.57      4.35 o 
 -13   1   9       81.13       82.63     10.49 o 
 -12   1   9      706.49      699.15     21.78 o 
 -11   1   9      329.96      337.46     13.56 o 
 -10   1   9       10.55       11.39      4.29 o 
  -9   1   9      107.78      111.63      4.56 o 
  -8   1   9       25.46       30.35      2.48 o 
  -7   1   9       11.18        6.69      1.56 o 
  -6   1   9        3.78        2.26      1.41 o 
  -5   1   9        6.79        6.97      1.42 o 
  -4   1   9       45.46       45.59      2.77 o 
  -3   1   9      832.99      834.45     12.91 o 
  -2   1   9       36.98       30.19      2.62 o 
  -1   1   9        3.07        3.88      1.86 o 
   0   1   9        3.41        2.06      1.75 o 
   1   1   9       91.66       81.38      4.77 o 
   2   1   9        0.13       -0.83      1.53 o 
   3   1   9       44.90       32.88      3.31 o 
   4   1   9      189.14      196.07      6.93 o 
   5   1   9       76.21       79.76      6.04 o 
   6   1   9       83.43      100.86      6.65 o 
   7   1   9        0.28       -0.05      2.22 o 
   8   1   9       23.31       23.01      3.64 o 
   9   1   9      103.97      109.74      8.86 o 
  10   1   9      263.77      261.44      9.54 o 
  11   1   9        1.21        0.63      3.05 o 
  12   1   9      344.15      379.27     11.98 o 
 -20   2   9       62.94       52.65      8.30 o 
 -19   2   9       12.87       15.31      6.61 o 
 -18   2   9        5.36        4.65      3.89 o 
 -17   2   9       50.44       49.98      7.01 o 
 -16   2   9      103.61      133.01     10.54 o 
 -15   2   9       22.51       17.72      4.46 o 
 -14   2   9        2.13        4.56      3.05 o 
 -13   2   9      191.78      207.17     27.81 o 
 -12   2   9      660.26      729.79     22.46 o 
 -11   2   9       40.76       50.84      5.98 o 
 -10   2   9     1361.38     1264.64     31.17 o 
  -9   2   9       42.35       41.94      3.73 o 
  -8   2   9       30.59       35.35      2.94 o 
  -7   2   9      212.84      196.80      7.19 o 
  -6   2   9        0.42        0.36      1.10 o 
  -5   2   9      572.52      557.49      8.84 o 
  -4   2   9      584.55      562.96      9.67 o 
  -3   2   9      117.47      115.11      4.08 o 
  -2   2   9      122.67      115.93      4.82 o 
  -1   2   9       16.35       22.62      2.37 o 
   0   2   9       75.46       80.54      5.38 o 
   1   2   9      852.61      841.00     17.32 o 
   2   2   9      604.68      595.17     12.99 o 
   3   2   9      135.06      129.32      6.83 o 
   4   2   9       66.96       76.73      5.01 o 
   5   2   9        6.08       -0.05      2.06 o 
   6   2   9        5.30        2.37      2.82 o 
   7   2   9       11.23       13.55      3.27 o 
   8   2   9       99.84      110.74      6.67 o 
   9   2   9        9.49       10.91      3.28 o 
  10   2   9       76.16       75.13      6.01 o 
  11   2   9        0.42       -3.01      2.75 o 
  12   2   9       24.85       23.80      4.53 o 
 -20   3   9      210.59      259.83     24.60 o 
 -19   3   9      218.50      269.84     21.40 o 
 -18   3   9       28.08       19.18      7.62 o 
 -17   3   9      131.35      123.76     15.67 o 
 -16   3   9       14.03       14.78      6.67 o 
 -15   3   9        3.03       -4.85      3.34 o 
 -14   3   9       52.66       50.87      9.68 o 
 -13   3   9        2.49        4.51      3.19 o 
 -12   3   9      261.65      248.21     11.60 o 
 -11   3   9       38.34       44.75      4.15 o 
 -10   3   9      159.90      195.78      7.53 o 
  -9   3   9        4.49        3.87      1.71 o 
  -8   3   9      318.91      318.27      8.00 o 
  -7   3   9       52.42       56.46      4.58 o 
  -6   3   9      100.77       90.18      3.61 o 
  -5   3   9      235.39      217.03      4.86 o 
  -4   3   9        9.78        7.63      1.41 o 
  -3   3   9      432.45      409.96      7.98 o 
  -2   3   9       61.79       61.05      4.32 o 
  -1   3   9      278.57      257.64     11.21 o 
   0   3   9       82.38       74.53      4.07 o 
   1   3   9        1.52       -0.03      1.54 o 
   2   3   9       74.83       83.05      7.10 o 
   3   3   9      184.42      192.89     12.05 o 
   4   3   9       50.50       44.66      6.86 o 
   5   3   9      168.01      174.48      7.36 o 
   6   3   9       14.12       14.68      4.05 o 
   7   3   9      161.58      170.04     12.23 o 
   8   3   9        0.48       -3.86      2.77 o 
   9   3   9       64.75       78.20      5.92 o 
  10   3   9        8.07        7.04      3.06 o 
  11   3   9        0.16       -1.01      2.83 o 
  12   3   9       23.82       25.48      4.60 o 
 -19   4   9        8.60        7.57      6.50 o 
 -18   4   9      122.32      143.02     17.28 o 
 -17   4   9       20.80       29.67      8.68 o 
 -16   4   9      116.35      127.26     15.75 o 
 -15   4   9        0.07       -0.68      4.75 o 
 -14   4   9       30.60       28.82      8.16 o 
 -13   4   9       30.39       27.61      7.68 o 
 -12   4   9       23.26        8.37      3.46 o 
 -11   4   9       12.57       13.11      3.50 o 
 -10   4   9      241.87      250.75     10.67 o 
  -9   4   9        0.19       -3.28      1.92 o 
  -8   4   9       69.11       75.62      5.11 o 
  -7   4   9       70.51       80.45      5.36 o 
  -6   4   9        3.73        3.95      1.73 o 
  -5   4   9       81.13       73.26      4.07 o 
  -4   4   9      259.36      245.58      6.72 o 
  -3   4   9        3.47        1.47      1.58 o 
  -2   4   9       35.50       34.87      3.05 o 
  -1   4   9       24.85       29.88      2.91 o 
   0   4   9       43.59       39.98      3.33 o 
   1   4   9       69.70       54.33      5.96 o 
   2   4   9      255.75      260.71      9.73 o 
   3   4   9      542.96      480.70     15.11 o 
   4   4   9        1.94        1.62      2.42 o 
   5   4   9        2.34        4.99      2.40 o 
   6   4   9       90.56       85.95      5.72 o 
   7   4   9       14.32       13.28      3.03 o 
   8   4   9        0.97       -1.47      2.54 o 
   9   4   9        0.51        0.22      2.77 o 
  10   4   9       90.41       93.05      6.60 o 
  11   4   9       16.36       19.04      4.02 o 
 -18   5   9       89.51      105.68     15.33 o 
 -17   5   9       10.56        4.86      6.09 o 
 -16   5   9        3.13       -2.53      5.61 o 
 -15   5   9        4.33       -1.58      5.06 o 
 -14   5   9       13.56       10.39      6.25 o 
 -13   5   9       54.47       49.76     10.15 o 
 -12   5   9       73.47       49.79      5.82 o 
 -11   5   9      162.31      167.65     12.78 o 
 -10   5   9      226.11      229.27     13.90 o 
  -9   5   9       60.66       47.97      5.80 o 
  -8   5   9       19.52       17.30      3.77 o 
  -7   5   9        7.16        4.39      2.16 o 
  -6   5   9        1.13        2.47      1.72 o 
  -5   5   9      672.76      677.56     12.80 o 
  -4   5   9      582.06      531.46     10.95 o 
  -3   5   9      315.15      305.79     10.76 o 
  -2   5   9      248.90      247.51      7.08 o 
  -1   5   9       41.99       34.70      3.20 o 
   0   5   9       70.94       70.98      4.40 o 
   1   5   9        6.85        6.57      2.20 o 
   2   5   9       52.97       64.66      4.96 o 
   3   5   9        0.15        0.55      1.98 o 
   4   5   9        7.88       14.85      2.89 o 
   5   5   9        0.00        0.98      2.10 o 
   6   5   9       13.88       14.05      3.04 o 
   7   5   9      133.90      146.43      9.48 o 
   8   5   9       65.03       59.18      5.29 o 
   9   5   9        5.93        8.95      3.20 o 
  10   5   9      184.81      221.98      9.57 o 
 -17   6   9      132.12      167.14     19.79 o 
 -16   6   9       36.64       26.63      9.33 o 
 -15   6   9      132.05      137.46     17.07 o 
 -14   6   9        1.96        1.96      4.51 o 
 -13   6   9       66.33       63.94      7.21 o 
 -12   6   9       46.66       33.13      5.61 o 
 -11   6   9       77.30       78.72      7.50 o 
 -10   6   9       81.93       82.62      7.59 o 
  -9   6   9      128.14      125.42      9.25 o 
  -8   6   9      167.10      177.57      9.57 o 
  -7   6   9       11.26       10.18      3.57 o 
  -6   6   9       15.74        9.60      3.07 o 
  -5   6   9       84.49       81.01      4.60 o 
  -4   6   9        8.44        7.02      1.95 o 
  -3   6   9      358.71      354.98      8.77 o 
  -2   6   9       66.54       63.53      4.19 o 
  -1   6   9      131.96      137.97      6.13 o 
   0   6   9      547.81      550.19     11.73 o 
   1   6   9      312.75      289.13      9.01 o 
   2   6   9       18.57       22.60      3.27 o 
   3   6   9        1.17        4.03      2.28 o 
   4   6   9      144.47      154.90      7.79 o 
   5   6   9       26.12       28.34      3.78 o 
   6   6   9       18.75       19.27      7.58 o 
   7   6   9        6.89        5.30      2.77 o 
   8   6   9        0.26        2.44      2.80 o 
   9   6   9        2.71        2.68      2.93 o 
 -16   7   9       38.43       40.72     10.69 o 
 -15   7   9       19.25       20.24      8.55 o 
 -14   7   9        2.01       -2.24      5.57 o 
 -13   7   9        0.04       -2.01      5.74 o 
 -12   7   9      132.41      118.33      9.75 o 
 -11   7   9       56.12       49.13      6.61 o 
 -10   7   9        0.02       -1.60      2.95 o 
  -9   7   9       21.56       16.52      4.24 o 
  -8   7   9       18.84       13.73      4.10 o 
  -7   7   9      183.32      178.69      9.06 o 
  -6   7   9      182.91      164.68      8.64 o 
  -5   7   9        0.95       -2.48      2.30 o 
  -4   7   9        7.79        4.41      2.33 o 
  -3   7   9        1.49        3.62      1.89 o 
  -2   7   9       60.22       59.03      4.20 o 
  -1   7   9        7.19        6.69      2.48 o 
   0   7   9        0.26        0.46      2.50 o 
   1   7   9        0.00       -1.07      1.88 o 
   2   7   9       19.90       19.58      3.22 o 
   3   7   9      165.85      132.34      7.16 o 
   4   7   9       63.84       68.07      9.73 o 
   5   7   9       46.88       62.70      6.24 o 
   6   7   9       33.20       45.73      4.77 o 
   7   7   9        1.11        0.10      2.56 o 
   8   7   9       12.74       13.02      3.24 o 
 -14   8   9        2.93       -3.72      3.97 o 
 -13   8   9        4.92        3.97      4.25 o 
 -12   8   9       29.62       28.05      5.66 o 
 -11   8   9        4.80       -2.39      4.80 o 
 -10   8   9       89.29      103.05      9.32 o 
  -9   8   9      133.25      144.73     10.80 o 
  -8   8   9       41.64       42.87      6.16 o 
  -7   8   9       11.10        8.28      3.28 o 
  -6   8   9        2.31        1.35      2.87 o 
  -5   8   9      104.66      118.33      8.10 o 
  -4   8   9       98.57      119.20      6.80 o 
  -3   8   9        8.14        8.57      2.65 o 
  -2   8   9       28.97       28.25      3.63 o 
  -1   8   9       15.18       21.30      3.41 o 
   0   8   9       58.25       52.28      6.91 o 
   1   8   9      197.96      181.29      7.84 o 
   2   8   9      162.01      155.21      7.84 o 
   3   8   9        5.22        2.22      2.42 o 
   4   8   9        1.45        1.32      2.44 o 
   5   8   9       16.86       24.51      4.54 o 
   6   8   9      132.61      128.85      7.60 o 
 -11   9   9       16.52       21.10      5.67 o 
 -10   9   9       63.98       68.22     15.68 o 
  -9   9   9       41.93       36.92      5.42 o 
  -8   9   9        4.92        2.85      3.71 o 
  -7   9   9      131.60      140.67      9.64 o 
  -6   9   9      216.42      250.13     13.27 o 
  -5   9   9       54.11       57.89      6.78 o 
  -4   9   9       17.77       17.58      6.83 o 
  -3   9   9        5.29        2.98      2.63 o 
  -2   9   9       30.10       28.94      3.94 o 
  -1   9   9        0.01       -3.02      2.53 o 
   0   9   9        2.06        0.64      2.91 o 
   1   9   9        2.44        1.77      2.76 o 
   2   9   9        4.39        7.31      3.40 o 
   3   9   9       54.12       75.77      8.45 o 
  -7  10   9        0.11        0.03      5.53 o 
  -6  10   9       23.46       23.24      7.89 o 
  -5  10   9       65.41       65.99     10.52 o 
  -4  10   9       21.43        6.38      5.43 o 
  -3  10   9       43.21       37.11      8.62 o 
  -2  10   9       26.03       29.12      8.05 o 
  -1  10   9        2.76        2.44      3.86 o 
 -20   0  10        5.17       16.14      7.70 o 
 -19   0  10       19.72        6.35      6.41 o 
 -18   0  10       78.49       73.41     12.19 o 
 -17   0  10      281.15      305.04     21.04 o 
 -16   0  10       67.36       70.50     11.30 o 
 -15   0  10       87.04       94.48     12.92 o 
 -14   0  10       24.09       51.14      9.67 o 
 -13   0  10        7.61        4.04      4.76 o 
 -12   0  10        3.32        5.70      4.38 o 
 -11   0  10       90.38       78.12     10.38 o 
 -10   0  10      255.00      209.46     14.79 o 
  -9   0  10      983.63      824.41     17.37 o 
  -8   0  10      426.49      399.79     13.34 o 
  -7   0  10        0.01        1.05      2.18 o 
  -6   0  10     1593.06     1489.84     29.25 o 
  -5   0  10      672.28      635.85     15.40 o 
  -4   0  10      158.25      139.90      6.41 o 
  -3   0  10        2.51        6.03      2.20 o 
  -2   0  10      886.65      841.97     19.00 o 
  -1   0  10      659.59      644.18     20.90 o 
   0   0  10      957.99      918.06     25.38 o 
   1   0  10      408.55      405.84     20.37 o 
   2   0  10      147.96      123.30     10.80 o 
   3   0  10      148.09      147.76      9.20 o 
   4   0  10      145.81      154.72      9.77 o 
   5   0  10      100.56       88.68     17.08 o 
   6   0  10      122.12      132.60     10.13 o 
   7   0  10       71.68       84.39     27.11 o 
   8   0  10       25.66       30.78      6.16 o 
   9   0  10      105.59      106.70     10.02 o 
  10   0  10        0.18       -4.35      4.25 o 
  11   0  10        1.33        7.51      5.29 o 
 -20   1  10       16.66       10.42      5.13 o 
 -19   1  10       26.38       25.62      6.30 o 
 -18   1  10       13.74       26.86      5.91 o 
 -17   1  10       34.54       18.26      5.16 o 
 -16   1  10       84.09      115.20     10.10 o 
 -15   1  10        4.41        3.20      3.26 o 
 -14   1  10       36.04       43.64      6.25 o 
 -13   1  10       18.01       10.83      3.96 o 
 -12   1  10        5.95        8.24      3.38 o 
 -11   1  10      111.74      107.21      8.58 o 
 -10   1  10      226.20      198.39     22.21 o 
  -9   1  10       43.95       32.30      2.95 o 
  -8   1  10      620.06      563.28     10.46 o 
  -7   1  10      303.83      265.91      7.41 o 
  -6   1  10       79.91       82.99      3.91 o 
  -5   1  10      137.59      135.63      4.47 o 
  -4   1  10      300.28      298.44      8.48 o 
  -3   1  10     1358.29     1337.59     19.10 o 
  -2   1  10     1649.54     1584.31     21.95 o 
  -1   1  10      618.77      580.70     12.37 o 
   0   1  10      240.91      249.70      9.17 o 
   1   1  10       47.53       39.91      3.74 o 
   2   1  10      269.11      248.92      7.91 o 
   3   1  10       90.49       91.50      5.54 o 
   4   1  10       98.90       93.61      6.67 o 
   5   1  10       35.28       40.50      7.61 o 
   6   1  10        5.63        0.60      2.40 o 
   7   1  10        6.73        6.63      2.85 o 
   8   1  10       67.65       67.25      5.51 o 
   9   1  10      200.73      202.77      9.34 o 
  10   1  10       40.69       36.98      4.90 o 
  11   1  10       23.04       23.13      5.60 o 
 -20   2  10        4.89       -0.16      5.72 o 
 -19   2  10       29.43       43.54      7.31 o 
 -18   2  10        8.50        4.72      3.95 o 
 -17   2  10      172.11      188.36     16.13 o 
 -16   2  10       18.02       14.31      4.57 o 
 -15   2  10       21.28       21.39      4.94 o 
 -14   2  10        0.26       -1.70      2.93 o 
 -13   2  10      369.71      348.94     14.68 o 
 -12   2  10       24.29       32.13      6.41 o 
 -11   2  10      217.63      170.91     10.09 o 
 -10   2  10      428.40      379.17      9.91 o 
  -9   2  10      108.30       99.99      5.04 o 
  -8   2  10       34.52       35.72      3.18 o 
  -7   2  10       16.20       11.36      1.77 o 
  -6   2  10        1.40        1.58      1.28 o 
  -5   2  10      119.80      113.69      4.47 o 
  -4   2  10     1859.49     1813.13     24.44 o 
  -3   2  10       26.39       26.75      2.43 o 
  -2   2  10        0.15       -0.01      1.42 o 
  -1   2  10       67.64       57.13      3.76 o 
   0   2  10       97.41      102.51      5.61 o 
   1   2  10      299.47      292.85      8.71 o 
   2   2  10      334.18      357.59      9.75 o 
   3   2  10      191.97      185.59      7.38 o 
   4   2  10      491.03      469.49     11.89 o 
   5   2  10        9.03        7.16      2.56 o 
   6   2  10       84.31       83.38      5.81 o 
   7   2  10       25.04       21.95      3.64 o 
   8   2  10       28.23       28.55      4.30 o 
   9   2  10        4.73        3.06      3.18 o 
  10   2  10        0.21        0.23      3.12 o 
  11   2  10       64.76       69.79      6.58 o 
 -19   3  10        6.12        8.82      6.79 o 
 -18   3  10        0.67        0.26      5.29 o 
 -17   3  10        8.95        8.65      6.29 o 
 -16   3  10        1.60       -0.25      5.30 o 
 -15   3  10        9.43       12.29      6.42 o 
 -14   3  10        5.57        5.55      5.54 o 
 -13   3  10       75.61       77.32     12.15 o 
 -12   3  10      251.34      267.71     18.88 o 
 -11   3  10     1325.49     1225.26     47.36 o 
 -10   3  10      359.20      334.59      9.82 o 
  -9   3  10       43.87       46.22      4.09 o 
  -8   3  10       21.15       20.91      2.63 o 
  -7   3  10       15.77       18.51      1.95 o 
  -6   3  10       34.40       27.31      2.30 o 
  -5   3  10      177.96      191.62      5.16 o 
  -4   3  10     1345.46     1325.74     17.44 o 
  -3   3  10     1804.40     1762.81     24.09 o 
  -2   3  10      274.83      288.18      7.39 o 
  -1   3  10      194.71      207.01      6.63 o 
   0   3  10       36.45       34.33      3.04 o 
   1   3  10       69.98       78.95      5.02 o 
   2   3  10       70.56       81.43      5.22 o 
   3   3  10        7.41        4.51      2.17 o 
   4   3  10        2.78        3.99      2.31 o 
   5   3  10      215.27      226.68      8.19 o 
   6   3  10        0.46        0.42      2.45 o 
   7   3  10      209.92      211.09      8.21 o 
   8   3  10       14.85       11.41      3.35 o 
   9   3  10       35.13       27.28      4.36 o 
  10   3  10      245.77      255.66      9.69 o 
 -19   4  10       12.38        3.67      6.78 o 
 -18   4  10       53.42       80.88     13.78 o 
 -17   4  10        1.62        0.82      5.19 o 
 -16   4  10       29.50       47.58     10.93 o 
 -15   4  10       54.09       64.63     11.96 o 
 -14   4  10       64.59       51.69     10.18 o 
 -13   4  10      183.81      140.28     15.91 o 
 -12   4  10      508.78      522.57     25.78 o 
 -11   4  10     1219.93     1208.02     40.82 o 
 -10   4  10       13.39        9.71      3.77 o 
  -9   4  10      150.14      156.21     11.42 o 
  -8   4  10       11.12        7.80      2.33 o 
  -7   4  10       53.92       65.76      5.51 o 
  -6   4  10        0.05       -0.46      1.47 o 
  -5   4  10       10.56        6.23      2.23 o 
  -4   4  10      990.43      964.46     16.76 o 
  -3   4  10      148.95      162.02      7.45 o 
  -2   4  10        6.03        6.25      1.95 o 
  -1   4  10       22.14       20.54      2.67 o 
   0   4  10       54.34       47.85      3.80 o 
   1   4  10       17.32       14.80      2.80 o 
   2   4  10       71.22       92.74      6.85 o 
   3   4  10      140.61      159.89      9.08 o 
   4   4  10       22.62       19.66      3.87 o 
   5   4  10      146.31      173.90      9.34 o 
   6   4  10       44.84       53.69      5.88 o 
   7   4  10        0.10       -0.78      2.97 o 
   8   4  10        8.96        6.28      3.66 o 
   9   4  10       48.38       43.41      5.94 o 
  10   4  10       16.84       16.00      4.58 o 
 -18   5  10      126.38      165.21     19.94 o 
 -17   5  10       79.76       79.15     13.54 o 
 -16   5  10        1.62        0.76      5.12 o 
 -15   5  10      110.26      153.70     17.72 o 
 -14   5  10       25.86       36.26      9.28 o 
 -13   5  10       44.65       41.41      9.48 o 
 -12   5  10       64.80       74.95      7.27 o 
 -11   5  10      146.59      148.13     10.97 o 
 -10   5  10       73.26       72.42      7.08 o 
  -9   5  10       66.41       75.83      7.22 o 
  -8   5  10      166.19      158.31     16.76 o 
  -7   5  10       16.39       17.71      3.27 o 
  -6   5  10       57.13       59.92      4.64 o 
  -5   5  10      144.80      130.58      5.67 o 
  -4   5  10        8.28        8.32      2.08 o 
  -3   5  10      217.25      216.82      9.28 o 
  -2   5  10       50.95       54.52      4.04 o 
  -1   5  10       39.10       38.53      3.94 o 
   0   5  10       31.01       27.56      3.10 o 
   1   5  10       48.08       52.03      4.61 o 
   2   5  10       45.05       53.29      4.72 o 
   3   5  10      120.85      128.43     11.08 o 
   4   5  10      404.35      372.66     11.09 o 
   5   5  10       13.75       17.15      3.41 o 
   6   5  10       97.11      102.35      6.86 o 
   7   5  10        3.14        5.90      2.85 o 
   8   5  10       39.97       42.23      4.95 o 
   9   5  10      165.33      197.92      9.46 o 
 -17   6  10       24.20       18.75      8.21 o 
 -16   6  10       32.80       33.32      9.90 o 
 -15   6  10      211.95      256.60     20.76 o 
 -14   6  10        0.02       -2.42      4.97 o 
 -13   6  10        5.07        3.37      4.06 o 
 -12   6  10      147.49      148.73     13.23 o 
 -11   6  10      222.10      219.86     11.65 o 
 -10   6  10       34.79       26.87      5.19 o 
  -9   6  10       21.08       32.17      8.76 o 
  -8   6  10       43.57       45.17      5.91 o 
  -7   6  10      159.41      166.22      8.69 o 
  -6   6  10        3.32       -0.38      1.90 o 
  -5   6  10        9.80        5.43      2.06 o 
  -4   6  10       52.89       47.38      4.23 o 
  -3   6  10       19.35       21.02      3.24 o 
  -2   6  10       56.70       57.47      4.21 o 
  -1   6  10        3.66        4.35      1.95 o 
   0   6  10        9.90        2.74      2.20 o 
   1   6  10       32.22       36.77      6.04 o 
   2   6  10        2.32        3.08      2.26 o 
   3   6  10       32.78       32.25      4.73 o 
   4   6  10        4.54        4.30      2.64 o 
   5   6  10        5.53        6.22      3.26 o 
   6   6  10      240.17      269.11      9.69 o 
   7   6  10      103.19      110.57      7.23 o 
   8   6  10       45.45       50.82      5.38 o 
 -15   7  10       42.09       31.71      9.88 o 
 -14   7  10      142.75      177.67     19.65 o 
 -13   7  10       77.00       77.34      8.28 o 
 -12   7  10       28.76       23.50      5.43 o 
 -11   7  10        0.08        0.83      3.44 o 
 -10   7  10        0.37       -0.16      5.18 o 
  -9   7  10       17.51       10.04      6.28 o 
  -8   7  10      250.10      251.50     10.52 o 
  -7   7  10       67.45       75.38      8.22 o 
  -6   7  10       76.53       82.78      6.83 o 
  -5   7  10       15.02       15.37      3.66 o 
  -4   7  10       36.73       38.58      5.56 o 
  -3   7  10        6.06        6.03      2.17 o 
  -2   7  10        6.32       14.49      2.64 o 
  -1   7  10       79.66       83.79      7.36 o 
   0   7  10       80.27       89.76      6.05 o 
   1   7  10       52.41       46.37      4.72 o 
   2   7  10        6.65        5.25      2.74 o 
   3   7  10       10.93       11.41      3.01 o 
   4   7  10      197.18      229.72      9.11 o 
   5   7  10       73.45       82.41      6.22 o 
   6   7  10       94.38       92.12      6.73 o 
 -13   8  10       75.97       83.16      8.98 o 
 -12   8  10        0.30       -0.99      3.84 o 
 -11   8  10       59.61       53.85      7.24 o 
 -10   8  10       30.17       21.51     11.42 o 
  -9   8  10       63.67       59.54      6.31 o 
  -8   8  10       14.94       11.04      4.25 o 
  -7   8  10       24.67       22.99      4.36 o 
  -6   8  10       39.28       30.93      7.90 o 
  -5   8  10       87.27       76.93      7.92 o 
  -4   8  10       57.12       58.99      5.95 o 
  -3   8  10      107.49      108.32      8.83 o 
  -2   8  10      109.73      111.60      6.82 o 
  -1   8  10        0.45       -1.34      2.14 o 
   0   8  10       29.79       17.72      4.03 o 
   1   8  10      178.25      185.17      8.54 o 
   2   8  10      104.31      107.47      6.87 o 
   3   8  10       24.03       29.95      4.15 o 
   4   8  10      154.92      162.75      9.54 o 
 -10   9  10       26.53       24.95      5.04 o 
  -9   9  10       42.39       45.54      6.01 o 
  -8   9  10        0.85       -1.92      3.21 o 
  -7   9  10       29.32       21.13      4.52 o 
  -6   9  10        5.93        4.85      3.55 o 
  -5   9  10        3.68        3.56      3.26 o 
  -4   9  10       99.32      107.48      8.04 o 
  -3   9  10        0.08        1.15      4.16 o 
  -2   9  10        0.32       -0.18      2.47 o 
  -1   9  10        0.98        2.23      3.10 o 
   0   9  10        0.23       -3.69      2.90 o 
   1   9  10       27.12       21.75      5.33 o 
 -19   1  11        0.02        0.65      4.05 o 
 -18   1  11        7.70       -0.86      3.93 o 
 -17   1  11        8.92        9.49      4.59 o 
 -16   1  11       68.89       67.97      8.38 o 
 -15   1  11       11.00        9.28      4.47 o 
 -14   1  11        4.86        4.33      3.61 o 
 -13   1  11        3.12        2.82      3.18 o 
 -12   1  11       28.29       27.66      5.24 o 
 -11   1  11      140.03      130.78     15.36 o 
 -10   1  11      200.53      195.10     10.29 o 
  -9   1  11      506.68      470.87     10.88 o 
  -8   1  11      163.45      161.36      5.27 o 
  -7   1  11      115.50      105.95      4.63 o 
  -6   1  11       63.94       52.85      3.39 o 
  -5   1  11        2.93        3.25      1.56 o 
  -4   1  11       43.25       51.11      3.31 o 
  -3   1  11      551.50      529.16     10.01 o 
  -2   1  11       80.47       69.09      4.76 o 
  -1   1  11     1034.03     1045.46     20.15 o 
   0   1  11        0.02        1.02      1.90 o 
   1   1  11       25.53       24.39      3.26 o 
   2   1  11        2.98        6.73      2.42 o 
   3   1  11       11.70       12.16      2.84 o 
   4   1  11       18.05       26.81      3.63 o 
   5   1  11       16.97       14.98      3.19 o 
   6   1  11       98.35      105.17      6.73 o 
   7   1  11       54.50       45.05      5.98 o 
   8   1  11       17.42       18.18      3.79 o 
   9   1  11       17.61       15.21      3.87 o 
 -19   2  11       37.51       37.86     10.58 o 
 -18   2  11       32.66       67.42     12.67 o 
 -17   2  11      118.16      131.54     16.86 o 
 -16   2  11      105.13      123.81     15.45 o 
 -15   2  11        9.20        8.12      4.11 o 
 -14   2  11      145.64      175.09     11.48 o 
 -13   2  11       87.10       94.69      8.82 o 
 -12   2  11      360.62      313.84     17.61 o 
 -11   2  11       19.78       26.18      5.67 o 
 -10   2  11      264.37      238.87      8.68 o 
  -9   2  11        4.16        3.86      1.84 o 
  -8   2  11       36.68       20.27      2.77 o 
  -7   2  11      279.56      272.04      6.06 o 
  -6   2  11        4.40        4.75      1.52 o 
  -5   2  11      171.15      161.28      6.33 o 
  -4   2  11      132.49      140.70      5.00 o 
  -3   2  11      787.57      761.77     14.19 o 
  -2   2  11       56.63       64.88      4.19 o 
  -1   2  11       58.44       43.10      3.57 o 
   0   2  11       84.30       88.10      5.43 o 
   1   2  11      155.72      166.30     10.71 o 
   2   2  11      144.10      149.78     11.24 o 
   3   2  11       19.98       12.74      3.04 o 
   4   2  11        0.27        4.84      2.51 o 
   5   2  11        0.15       -0.73      2.24 o 
   6   2  11        0.03       -0.88      2.47 o 
   7   2  11        2.52        3.41      2.85 o 
   8   2  11       10.85       11.57      3.61 o 
   9   2  11       72.67       82.17      6.66 o 
 -19   3  11      119.27      183.07     21.12 o 
 -18   3  11       30.06       39.26     10.93 o 
 -17   3  11       14.96       22.10      8.36 o 
 -16   3  11        2.92       10.16      6.72 o 
 -15   3  11        2.98        4.70      5.64 o 
 -14   3  11        0.25       -1.57      4.49 o 
 -13   3  11        2.38        7.08      5.14 o 
 -12   3  11        1.74        0.98      4.64 o 
 -11   3  11       96.93      109.19     11.25 o 
 -10   3  11      183.47      188.79      7.43 o 
  -9   3  11      160.79      155.47      6.98 o 
  -8   3  11       27.29       30.62      3.72 o 
  -7   3  11       74.69       89.05      5.46 o 
  -6   3  11        2.68       -0.01      1.60 o 
  -5   3  11      580.79      565.92     11.72 o 
  -4   3  11      453.78      463.67     10.42 o 
  -3   3  11        0.80       -0.09      1.67 o 
  -2   3  11        2.57        1.83      1.69 o 
  -1   3  11       13.18       11.65      2.29 o 
   0   3  11       18.11       16.49      2.81 o 
   1   3  11      135.11      126.09      6.33 o 
   2   3  11       26.18       18.33      3.56 o 
   3   3  11       40.23       49.12      6.76 o 
   4   3  11       13.68       14.11      3.08 o 
   5   3  11      436.16      413.64     11.72 o 
   6   3  11       19.40       13.42      3.40 o 
   7   3  11        6.50        5.31      2.93 o 
   8   3  11       19.97       27.67      4.44 o 
   9   3  11       12.47       11.16      3.87 o 
 -18   4  11      168.41      170.30     20.29 o 
 -17   4  11        4.86       -4.02      4.87 o 
 -16   4  11       52.89       46.99     10.78 o 
 -15   4  11       76.65       53.05     10.98 o 
 -14   4  11       22.03       29.22      8.80 o 
 -13   4  11      121.72      105.25     14.21 o 
 -12   4  11      263.39      319.03     21.60 o 
 -11   4  11      113.93      117.07     16.33 o 
 -10   4  11      398.54      435.30     15.72 o 
  -9   4  11       73.48       80.24      6.13 o 
  -8   4  11       14.42       12.53      2.85 o 
  -7   4  11      115.78      111.66      6.21 o 
  -6   4  11       56.77       53.42      3.92 o 
  -5   4  11      359.49      347.77      8.77 o 
  -4   4  11       51.76       48.46      3.82 o 
  -3   4  11      453.12      474.63     10.84 o 
  -2   4  11      106.06      114.29      5.85 o 
  -1   4  11        1.63        0.91      1.76 o 
   0   4  11       26.02       30.86      4.91 o 
   1   4  11      166.76      160.23      8.08 o 
   2   4  11      177.27      178.20      9.44 o 
   3   4  11      293.04      253.40     10.47 o 
   4   4  11        7.26        2.64      2.84 o 
   5   4  11        2.81        6.34      3.24 o 
   6   4  11        2.48        3.91      3.35 o 
   7   4  11        0.19        0.77      3.27 o 
   8   4  11       79.19       87.40      7.91 o 
 -17   5  11       15.53       16.89      8.05 o 
 -16   5  11        2.67        3.67      6.15 o 
 -15   5  11       14.94       14.42      7.54 o 
 -14   5  11       33.38       15.24      7.31 o 
 -13   5  11      188.12      186.58     19.33 o 
 -12   5  11        0.02       -1.64      3.06 o 
 -11   5  11       62.22       53.37      6.40 o 
 -10   5  11      248.69      227.58     11.33 o 
  -9   5  11        0.22        0.50      3.08 o 
  -8   5  11      446.33      465.41     11.94 o 
  -7   5  11       99.87      102.36      7.82 o 
  -6   5  11        1.92       -0.59      1.92 o 
  -5   5  11       69.04       70.58      6.40 o 
  -4   5  11       43.80       41.09      3.65 o 
  -3   5  11       36.17       32.31      3.43 o 
  -2   5  11        9.04        6.58      2.10 o 
  -1   5  11       13.54       17.65      3.37 o 
   0   5  11       20.00       20.26      3.39 o 
   1   5  11        1.51        0.79      2.23 o 
   2   5  11        3.08        0.65      2.26 o 
   3   5  11       49.65       40.01      6.68 o 
   4   5  11       26.26       25.74      3.91 o 
   5   5  11       34.69       57.13      6.17 o 
   6   5  11        0.63        4.05      2.86 o 
   7   5  11       38.63       37.49      4.73 o 
 -16   6  11       35.83       40.89     10.91 o 
 -15   6  11      174.91      196.95     21.15 o 
 -14   6  11      124.17      122.61     16.29 o 
 -13   6  11        0.35       -0.42      5.57 o 
 -12   6  11       21.48       14.15      4.66 o 
 -11   6  11      106.07      130.04     10.17 o 
 -10   6  11      265.12      312.48     13.89 o 
  -9   6  11       38.68       49.41      8.38 o 
  -8   6  11        0.18        0.59      2.63 o 
  -7   6  11      165.31      163.58      7.54 o 
  -6   6  11       54.09       51.41      4.65 o 
  -5   6  11       22.92       14.79      3.02 o 
  -4   6  11        8.32        7.60      2.51 o 
  -3   6  11      129.38      127.30      6.35 o 
  -2   6  11      216.31      214.66     11.89 o 
  -1   6  11        0.05        0.62      1.95 o 
   0   6  11        1.83       -0.45      1.98 o 
   1   6  11        1.32        2.68      2.36 o 
   2   6  11        0.12       -0.66      2.14 o 
   3   6  11       92.14       81.66      6.16 o 
   4   6  11      174.66      179.03      9.07 o 
   5   6  11       62.32       75.84      6.18 o 
   6   6  11        1.92        5.11      3.26 o 
 -14   7  11        1.06        5.59      6.93 o 
 -13   7  11       17.33       15.72      6.06 o 
 -12   7  11        2.74        6.91      4.28 o 
 -11   7  11       11.89       12.15      4.78 o 
 -10   7  11       19.50       18.64      6.91 o 
  -9   7  11       83.79       86.45      7.50 o 
  -8   7  11      237.09      246.25     10.67 o 
  -7   7  11        2.34        6.60      3.44 o 
  -6   7  11       26.86       21.20      4.20 o 
  -5   7  11        2.50        1.06      2.27 o 
  -4   7  11       31.08       28.12      4.39 o 
  -3   7  11      260.70      280.75      8.47 o 
  -2   7  11       19.62       19.06      3.02 o 
  -1   7  11        8.12        7.65      2.86 o 
   0   7  11       44.47       38.65      4.38 o 
   1   7  11       27.50       28.69      3.96 o 
   2   7  11       24.43       21.67      4.99 o 
   3   7  11        5.60        5.31      2.88 o 
   4   7  11        0.30        4.12      2.81 o 
 -11   8  11        2.78       -1.06      4.02 o 
 -10   8  11       13.04       18.76      4.72 o 
  -9   8  11       58.23       70.83      7.08 o 
  -8   8  11       13.24       13.53      4.11 o 
  -7   8  11        4.37        5.88      3.38 o 
  -6   8  11        1.60        0.27      2.97 o 
  -5   8  11       46.60       46.26      5.60 o 
  -4   8  11        8.40        4.82      3.20 o 
  -3   8  11        3.29        7.40      3.07 o 
  -2   8  11        1.00        0.35      2.14 o 
  -1   8  11       29.35       20.61      3.67 o 
   0   8  11        1.28        3.30      2.60 o 
   1   8  11       34.08       32.83      4.36 o 
   2   8  11       21.68       30.67      4.25 o 
  -6   9  11        1.05        3.23      3.66 o 
  -5   9  11       10.21       11.47      4.07 o 
  -4   9  11       33.34       39.43      5.50 o 
 -19   0  12       19.58       24.00      9.50 o 
 -18   0  12       62.53       68.13     12.57 o 
 -17   0  12      447.27      478.07     28.13 o 
 -16   0  12       16.35       24.66      8.03 o 
 -15   0  12      135.18      153.78     16.88 o 
 -14   0  12       61.15       54.56     10.63 o 
 -13   0  12       52.57       72.71     11.80 o 
 -12   0  12        6.79        3.54      4.57 o 
 -11   0  12      600.35      572.31     28.21 o 
 -10   0  12        6.54        8.62      5.35 o 
  -9   0  12      263.59      240.93     16.84 o 
  -8   0  12      192.90      191.04     10.77 o 
  -7   0  12        0.73       -1.46      1.99 o 
  -6   0  12       12.07        8.50      2.80 o 
  -5   0  12      111.66      105.98      6.91 o 
  -4   0  12        0.13        0.86      2.11 o 
  -3   0  12       25.87       25.34      4.69 o 
  -2   0  12     1642.43     1557.81     39.18 o 
  -1   0  12        0.25        1.76      2.99 o 
   0   0  12       47.31       51.93      6.49 o 
   1   0  12       92.00       84.29      8.10 o 
   2   0  12       84.13       68.40     11.55 o 
   3   0  12       43.95       33.75      5.55 o 
   4   0  12       90.38       88.26      8.72 o 
   5   0  12        7.72        9.52      4.86 o 
   6   0  12       12.00       12.28      7.94 o 
   7   0  12        6.69       10.65      4.97 o 
   8   0  12       31.66       33.02      8.42 o 
 -19   1  12       49.33       69.26     18.33 o 
 -18   1  12      182.87      203.70     14.86 o 
 -17   1  12       11.44       13.44      4.94 o 
 -16   1  12       66.64       69.08      8.58 o 
 -15   1  12      203.93      234.51     12.82 o 
 -14   1  12       19.08       13.91      4.73 o 
 -13   1  12      129.60      130.92     10.59 o 
 -12   1  12       15.66       18.78      4.57 o 
 -11   1  12       70.19       70.02     10.45 o 
 -10   1  12      233.27      238.65     11.90 o 
  -9   1  12      488.22      464.59     10.09 o 
  -8   1  12       84.43       67.45      3.89 o 
  -7   1  12        0.19        0.04      1.48 o 
  -6   1  12       23.18       29.65      2.73 o 
  -5   1  12       40.66       40.19      3.15 o 
  -4   1  12      301.64      296.11      7.24 o 
  -3   1  12      674.37      692.81     13.51 o 
  -2   1  12       58.19       58.65      4.22 o 
  -1   1  12      403.98      395.52     10.90 o 
   0   1  12      248.70      248.40      8.48 o 
   1   1  12      123.41      133.18      7.42 o 
   2   1  12       10.10        8.84      2.71 o 
   3   1  12       33.27       32.69      3.98 o 
   4   1  12        4.17        5.54      2.95 o 
   5   1  12       45.12       51.51      5.11 o 
   6   1  12      188.31      195.32      9.23 o 
   7   1  12        0.01       -1.30      2.78 o 
   8   1  12       25.25       27.93      4.50 o 
 -18   2  12        0.17       -4.92      5.15 o 
 -17   2  12       58.82       79.00     13.78 o 
 -16   2  12       12.89       18.66      7.91 o 
 -15   2  12       72.53       84.32     13.49 o 
 -14   2  12        0.99        8.11      5.52 o 
 -13   2  12       32.18       22.93      6.16 o 
 -12   2  12       34.46       20.06      5.62 o 
 -11   2  12       10.99       15.11      4.30 o 
 -10   2  12       75.59       66.40      5.46 o 
  -9   2  12       45.28       47.40      3.66 o 
  -8   2  12       29.52       26.81      2.67 o 
  -7   2  12       46.42       43.99      3.21 o 
  -6   2  12       19.61       20.51      2.26 o 
  -5   2  12       13.94       11.08      2.02 o 
  -4   2  12      173.41      173.17      5.51 o 
  -3   2  12       24.04       21.20      2.69 o 
  -2   2  12      179.76      179.67      6.76 o 
  -1   2  12      100.27       98.97      6.08 o 
   0   2  12        6.95        4.75      2.42 o 
   1   2  12        8.53       10.68      2.73 o 
   2   2  12        2.48        3.60      2.40 o 
   3   2  12        9.40        7.01      3.05 o 
   4   2  12        8.75        5.39      2.71 o 
   5   2  12        1.66        4.98      2.91 o 
   6   2  12       23.06       22.87      3.91 o 
   7   2  12        3.00       -0.32      2.90 o 
 -18   3  12       46.35       43.46     10.93 o 
 -17   3  12       56.48       88.29     14.88 o 
 -16   3  12       13.35       15.31      8.27 o 
 -15   3  12       52.39       70.49     12.65 o 
 -14   3  12        1.28       -2.65      4.24 o 
 -13   3  12        9.02       18.13      7.62 o 
 -12   3  12       15.98       13.84      6.48 o 
 -11   3  12      366.45      353.25     22.96 o 
 -10   3  12        3.88        1.39      2.15 o 
  -9   3  12       35.62       36.77      4.20 o 
  -8   3  12      130.69      127.57      6.42 o 
  -7   3  12       22.55       21.79      3.17 o 
  -6   3  12       23.56       18.61      4.33 o 
  -5   3  12        4.97        7.71      2.19 o 
  -4   3  12        1.88        2.67      1.89 o 
  -3   3  12      101.08       88.70      5.52 o 
  -2   3  12       33.91       32.86      3.82 o 
  -1   3  12       57.81       65.58      6.24 o 
   0   3  12       94.25      109.15      7.90 o 
   1   3  12       35.61       27.05      5.09 o 
   2   3  12        3.96        5.96      2.99 o 
   3   3  12        4.44        3.38      3.06 o 
   4   3  12       25.94       17.65      4.02 o 
   5   3  12        1.50        4.01      3.24 o 
   6   3  12        0.63        2.08      5.67 o 
   7   3  12        0.38       -0.08      3.41 o 
 -17   4  12       11.88        8.59      7.11 o 
 -16   4  12      114.94      131.56     17.46 o 
 -15   4  12      123.09      178.71     19.69 o 
 -14   4  12        1.23       -3.70      4.88 o 
 -13   4  12       29.12        6.92      5.97 o 
 -12   4  12       35.83       27.57      8.29 o 
 -11   4  12        9.58        8.45      3.71 o 
 -10   4  12        6.24        8.03      2.75 o 
  -9   4  12      282.87      307.32     16.06 o 
  -8   4  12       65.25       70.12      5.18 o 
  -7   4  12       13.15       14.88      3.29 o 
  -6   4  12      116.77      123.34      7.32 o 
  -5   4  12        0.37       -0.72      1.71 o 
  -4   4  12      230.47      205.06      6.94 o 
  -3   4  12      123.35      124.92      6.27 o 
  -2   4  12       16.28       11.51      2.55 o 
  -1   4  12       54.15       41.17      4.37 o 
   0   4  12       23.47       20.20      3.46 o 
   1   4  12       42.70       48.89      4.92 o 
   2   4  12      144.03      162.85      9.86 o 
   3   4  12       23.01       23.43      4.34 o 
   4   4  12        1.28        1.46      3.03 o 
   5   4  12        4.21        3.32      3.17 o 
   6   4  12       44.71       59.07      8.38 o 
 -16   5  12      179.13      204.74     21.70 o 
 -15   5  12       24.74       28.03      8.83 o 
 -14   5  12        1.01       -0.65      5.68 o 
 -13   5  12        5.20        3.58      5.78 o 
 -12   5  12       23.37       26.02      8.72 o 
 -11   5  12       67.62       74.33     13.05 o 
 -10   5  12        2.68        4.75      3.61 o 
  -9   5  12      459.56      443.10     11.93 o 
  -8   5  12       24.32       26.65      3.60 o 
  -7   5  12       72.18       80.88      7.22 o 
  -6   5  12       74.01       88.81      5.97 o 
  -5   5  12        0.36       -0.05      1.88 o 
  -4   5  12       25.62       19.01      3.00 o 
  -3   5  12        0.55        0.65      2.03 o 
  -2   5  12       82.35       95.41      5.66 o 
  -1   5  12      109.00      106.83      9.62 o 
   0   5  12        6.92        4.16      2.53 o 
   1   5  12        4.43        2.74      2.55 o 
   2   5  12        7.64        6.81      2.84 o 
   3   5  12        3.96        1.04      2.59 o 
   4   5  12        6.78       17.22      3.75 o 
   5   5  12       12.83       11.27      3.59 o 
 -14   6  12       11.07       11.86      7.42 o 
 -13   6  12        5.38        2.80      6.27 o 
 -12   6  12       47.12       36.29      6.15 o 
 -11   6  12      116.04       81.39      8.25 o 
 -10   6  12        5.80        7.69      4.17 o 
  -9   6  12      318.89      346.06     12.86 o 
  -8   6  12       12.63       11.14      3.69 o 
  -7   6  12       20.18       23.15      3.61 o 
  -6   6  12      153.72      156.25      7.75 o 
  -5   6  12       33.20       22.45      3.55 o 
  -4   6  12       19.98       14.33      3.80 o 
  -3   6  12       16.01       11.25      2.65 o 
  -2   6  12      327.44      319.81      9.26 o 
  -1   6  12        8.85        8.39      2.89 o 
   0   6  12        6.26        2.02      2.45 o 
   1   6  12        3.11        4.69      2.60 o 
   2   6  12       34.85       25.01      3.99 o 
   3   6  12       56.21       51.29      5.19 o 
   4   6  12        3.34        2.95      2.91 o 
 -12   7  12       11.64       12.07      5.06 o 
 -11   7  12      102.80       98.33      9.44 o 
 -10   7  12        3.05       -2.10      3.41 o 
  -9   7  12       19.91       23.84      4.80 o 
  -8   7  12        1.68        1.98      3.12 o 
  -7   7  12       89.50       97.32     12.54 o 
  -6   7  12        0.00       -1.92      4.36 o 
  -5   7  12       28.59       19.49      3.50 o 
  -4   7  12      105.69      108.35      6.95 o 
  -3   7  12       43.80       52.80      4.96 o 
  -2   7  12        4.12        0.97      2.44 o 
  -1   7  12       31.78       28.80      4.04 o 
   0   7  12       16.89       19.25      4.64 o 
   1   7  12       45.95       57.03      5.48 o 
  -8   8  12        9.44       13.00      4.20 o 
  -7   8  12       20.10       23.09      5.88 o 
  -6   8  12       10.48        6.93      3.60 o 
  -5   8  12       11.10        7.53      3.59 o 
  -4   8  12       10.60        9.21      3.78 o 
  -3   8  12        6.80        4.91      2.91 o 
  -2   8  12       43.21       53.74      5.32 o 
 -18   1  13        2.50        0.74      4.67 o 
 -17   1  13        1.12        0.78      4.34 o 
 -16   1  13        0.02       -0.19      3.98 o 
 -15   1  13       14.38       16.52      5.08 o 
 -14   1  13      109.23      152.89     13.67 o 
 -13   1  13        2.87        0.73      3.58 o 
 -12   1  13        8.32        3.34      5.90 o 
 -11   1  13        1.55        0.54      3.05 o 
 -10   1  13        9.78        9.77      2.82 o 
  -9   1  13        0.24        1.28      2.19 o 
  -8   1  13        4.56        3.62      1.83 o 
  -7   1  13        0.83       -1.12      1.55 o 
  -6   1  13        1.01       -0.55      1.62 o 
  -5   1  13      122.98      129.56      5.62 o 
  -4   1  13        4.28        4.61      1.85 o 
  -3   1  13      413.26      422.49     10.31 o 
  -2   1  13        9.33       14.76      3.09 o 
  -1   1  13        3.28        4.66      2.42 o 
   0   1  13       10.30       10.48      2.96 o 
   1   1  13       10.79       12.12      4.02 o 
   2   1  13        0.01       -2.41      2.25 o 
   3   1  13       11.89       13.32      3.89 o 
   4   1  13       84.80       81.03      7.90 o 
   5   1  13       74.72       67.71      8.49 o 
   6   1  13       73.26       81.98      6.69 o 
 -17   2  13        0.02       -2.63      5.84 o 
 -16   2  13      119.32       97.47     15.12 o 
 -15   2  13        3.35       -0.60      5.62 o 
 -14   2  13       53.48       63.09     12.32 o 
 -13   2  13       27.79       36.24      9.17 o 
 -12   2  13        2.06       -7.06      3.92 o 
 -11   2  13       31.04       27.88      8.42 o 
 -10   2  13      107.39      128.07     15.27 o 
  -9   2  13        0.00       -0.29      1.98 o 
  -8   2  13       84.41       77.94      5.30 o 
  -7   2  13        0.04        0.06      1.65 o 
  -6   2  13       11.74        4.59      1.77 o 
  -5   2  13        1.18        0.44      1.66 o 
  -4   2  13       19.71       19.07      2.78 o 
  -3   2  13      116.06      107.11      6.28 o 
  -2   2  13        8.42        3.23      2.35 o 
  -1   2  13      143.31      144.43      7.20 o 
   0   2  13       50.60       60.90      5.56 o 
   1   2  13        2.68        5.25      2.57 o 
   2   2  13       19.24       22.50      4.99 o 
   3   2  13       33.26       32.99      4.30 o 
   4   2  13        0.12        1.70      2.69 o 
   5   2  13        5.00        9.49      3.33 o 
 -17   3  13       36.81       26.17      9.43 o 
 -16   3  13      142.25      162.93     19.36 o 
 -15   3  13       18.29       23.89      8.33 o 
 -14   3  13        5.23        7.93      6.34 o 
 -13   3  13       10.47        1.90      5.36 o 
 -12   3  13        1.60        2.48      5.68 o 
 -11   3  13       14.48        9.01      6.35 o 
 -10   3  13        2.13        3.21      2.38 o 
  -9   3  13       19.10       16.09      3.06 o 
  -8   3  13        1.66        1.49      2.15 o 
  -7   3  13        0.15        0.61      2.20 o 
  -6   3  13       20.04       15.39      2.75 o 
  -5   3  13       10.38        6.83      2.31 o 
  -4   3  13        6.04        2.21      2.03 o 
  -3   3  13       28.52       27.35      3.42 o 
  -2   3  13       22.63       21.13      3.78 o 
  -1   3  13        2.92        5.62      3.01 o 
   0   3  13       19.00       19.23      4.07 o 
   1   3  13       33.89       33.04      6.08 o 
   2   3  13       39.77       36.51     10.29 o 
   3   3  13       54.48       54.16     13.28 o 
   4   3  13        1.70        4.20      3.19 o 
   5   3  13        1.16        1.24      3.35 o 
 -16   4  13       73.90       95.97     15.18 o 
 -15   4  13        2.36        2.88      6.17 o 
 -14   4  13       35.61       44.53     10.64 o 
 -13   4  13       53.40       55.84     11.56 o 
 -12   4  13       26.82       41.66     10.09 o 
 -11   4  13       19.06       26.86      8.65 o 
 -10   4  13        2.47       -0.69      2.17 o 
  -9   4  13      104.74       83.42      5.71 o 
  -8   4  13       20.70       17.92      3.24 o 
  -7   4  13        0.48       -0.45      2.12 o 
  -6   4  13        0.69       -0.27      2.08 o 
  -5   4  13       51.39       51.98      6.04 o 
  -4   4  13       86.77       92.93      5.70 o 
  -3   4  13        1.17       -1.72      1.88 o 
  -2   4  13        0.23        1.28      2.18 o 
  -1   4  13       70.09       71.92      7.05 o 
   0   4  13       24.97       29.14      4.19 o 
   1   4  13       15.35       11.93      3.22 o 
   2   4  13       32.49       28.72      4.15 o 
   3   4  13       10.66       17.07      4.08 o 
   4   4  13        2.22        5.19      3.49 o 
 -14   5  13       26.26       27.77      9.29 o 
 -13   5  13       13.26        3.82      6.25 o 
 -12   5  13      126.64      151.70     18.61 o 
 -11   5  13        0.60       -0.40      3.33 o 
 -10   5  13       17.64       12.25      3.64 o 
  -9   5  13        0.09        3.73      2.53 o 
  -8   5  13       85.84       88.62      6.19 o 
  -7   5  13       11.37        8.03      2.77 o 
  -6   5  13       18.49       10.21      3.14 o 
  -5   5  13       32.20       32.34      4.08 o 
  -4   5  13       26.10       27.86      3.61 o 
  -3   5  13      129.29      150.75      7.23 o 
  -2   5  13       22.80       27.38      3.43 o 
  -1   5  13       21.59       20.96      3.67 o 
   0   5  13        6.88        4.28      2.78 o 
   1   5  13       10.07       11.14      3.35 o 
   2   5  13       10.20       20.67      3.85 o 
   3   5  13        0.16        2.11      2.76 o 
 -13   6  13      139.32      120.09     17.07 o 
 -12   6  13      210.78      252.89     20.92 o 
 -11   6  13       57.62       70.85      9.66 o 
 -10   6  13       22.06       25.52      4.78 o 
  -9   6  13        4.01        7.53      3.64 o 
  -8   6  13       71.06       64.96      5.46 o 
  -7   6  13        0.16       -1.52      2.23 o 
  -6   6  13       80.89       76.15      5.91 o 
  -5   6  13       15.48        8.74      3.92 o 
  -4   6  13       13.21        4.35      2.69 o 
  -3   6  13       19.05       17.67      3.26 o 
  -2   6  13       49.00       52.33      5.18 o 
  -1   6  13       11.12       14.77      3.49 o 
   0   6  13       13.85        3.32      2.88 o 
   1   6  13       27.81       29.07      4.34 o 
  -9   7  13       30.06       30.42      5.18 o 
  -8   7  13       58.44       46.63     10.34 o 
  -7   7  13        4.06        1.78      3.40 o 
  -6   7  13       15.96       14.72      3.47 o 
  -5   7  13        7.04        9.36      3.10 o 
  -4   7  13        2.54        3.18      2.74 o 
  -3   7  13        6.03        7.90      2.83 o 
  -2   7  13        7.09       13.72      3.55 o 
 -16   0  14      125.96      133.67     17.06 o 
 -15   0  14        1.09       -4.95      4.45 o 
 -14   0  14       10.71        9.53      7.21 o 
 -13   0  14      177.53      185.29     19.19 o 
 -12   0  14      447.77      512.67     27.95 o 
 -11   0  14      472.20      430.94     17.86 o 
 -10   0  14        4.62        4.38      3.79 o 
  -9   0  14      160.46      143.69     12.46 o 
  -8   0  14        3.97        9.45      4.09 o 
  -7   0  14      136.49      133.70      8.35 o 
  -6   0  14        2.71        4.14      2.74 o 
  -5   0  14        1.23       -0.43      3.29 o 
  -4   0  14        3.27        3.51      4.52 o 
  -3   0  14        8.97        2.70      3.41 o 
  -2   0  14      480.31      453.70     17.81 o 
  -1   0  14      124.09      119.20     10.18 o 
   0   0  14      139.63      150.02     21.03 o 
   1   0  14      147.63      152.42     11.71 o 
   2   0  14       20.29       18.88      5.20 o 
   3   0  14        4.84        0.70      4.65 o 
   4   0  14       58.38       74.43      8.81 o 
 -16   1  14       86.16      108.94     15.89 o 
 -15   1  14      152.88      174.40     13.43 o 
 -14   1  14      143.35      176.47     15.42 o 
 -13   1  14        3.62        1.00      3.92 o 
 -12   1  14        0.05       -2.58      2.75 o 
 -11   1  14        0.64        7.42      2.95 o 
 -10   1  14      138.14      156.78      8.36 o 
  -9   1  14       12.01        6.34      2.82 o 
  -8   1  14        8.48        3.12      1.94 o 
  -7   1  14       60.53       56.64      4.00 o 
  -6   1  14       11.39        8.06      2.22 o 
  -5   1  14      241.12      242.48      7.00 o 
  -4   1  14      615.58      614.64     13.29 o 
  -3   1  14      333.71      325.68     10.27 o 
  -2   1  14      133.71      135.30      7.58 o 
  -1   1  14       85.20       86.06      6.12 o 
   0   1  14       48.22       44.05      4.72 o 
   1   1  14       37.98       46.56      6.19 o 
   2   1  14       10.45       13.90      3.47 o 
   3   1  14       29.42       43.78      4.88 o 
   4   1  14       77.57       88.77      6.84 o 
 -16   2  14       50.79       86.12     14.64 o 
 -15   2  14      158.16      152.53     18.46 o 
 -14   2  14        0.01       -3.51      5.63 o 
 -13   2  14       52.41       50.32     11.23 o 
 -12   2  14       95.54       99.17     14.41 o 
 -11   2  14      195.50      235.79     17.70 o 
 -10   2  14        5.96        5.79      4.25 o 
  -9   2  14        3.38        2.35      2.34 o 
  -8   2  14      121.33      137.86      7.50 o 
  -7   2  14      267.30      288.20      9.60 o 
  -6   2  14        9.70        6.05      2.42 o 
  -5   2  14        0.30        0.48      2.33 o 
  -4   2  14        0.05        0.74      2.39 o 
  -3   2  14        0.18       -0.72      2.24 o 
  -2   2  14        2.23        2.81      3.10 o 
  -1   2  14       16.66        9.81      3.66 o 
   0   2  14       87.82       93.49      7.93 o 
   1   2  14        0.62       -0.76      4.32 o 
   2   2  14       53.36       61.23      6.60 o 
   3   2  14       76.54       64.37      6.89 o 
 -15   3  14        7.66        3.33      6.77 o 
 -14   3  14      227.92      271.75     21.94 o 
 -13   3  14       18.53       31.72      9.14 o 
 -12   3  14       16.70       27.31      9.38 o 
 -11   3  14      101.57      103.78     24.33 o 
 -10   3  14        6.08        5.90      5.48 o 
  -9   3  14        5.16        2.21      2.45 o 
  -8   3  14      165.91      177.20      8.26 o 
  -7   3  14       14.94       16.65      3.44 o 
  -6   3  14      101.74      128.04     12.66 o 
  -5   3  14       20.85       15.56      3.28 o 
  -4   3  14        7.32        9.51      2.68 o 
  -3   3  14       92.65       91.80      5.86 o 
  -2   3  14      607.63      642.52     23.93 o 
  -1   3  14       87.08      107.21      8.46 o 
   0   3  14       47.43       37.96      5.47 o 
   1   3  14        9.47       11.73      4.26 o 
   2   3  14       59.41       67.67      7.14 o 
 -14   4  14       18.93       38.48     10.42 o 
 -13   4  14       55.21       75.72     13.86 o 
 -12   4  14       11.88       11.22      7.36 o 
 -11   4  14        0.01       -1.60      3.70 o 
 -10   4  14       33.94       39.23      4.39 o 
  -9   4  14       56.44       68.07      5.50 o 
  -8   4  14        8.33        7.61      2.87 o 
  -7   4  14       29.82       34.06      5.44 o 
  -6   4  14        1.22        0.63      2.45 o 
  -5   4  14        1.00        0.26      2.15 o 
  -4   4  14        3.37        2.96      2.29 o 
  -3   4  14        6.27        2.79      2.28 o 
  -2   4  14        2.42        2.03      2.59 o 
  -1   4  14       18.85       15.05      6.50 o 
   0   4  14       10.24        9.70      3.34 o 
   1   4  14       20.83       17.01      3.76 o 
 -12   5  14       50.76       47.95      8.38 o 
 -11   5  14      135.40      122.08     12.09 o 
 -10   5  14       78.83       88.43      6.26 o 
  -9   5  14       84.63       97.26      8.70 o 
  -8   5  14       26.33       27.98      3.99 o 
  -7   5  14       32.54       23.87      3.85 o 
  -6   5  14        0.96        1.22      2.43 o 
  -5   5  14        0.16       -2.47      2.17 o 
  -4   5  14      158.80      165.68      7.54 o 
  -3   5  14      107.59      112.47      6.62 o 
  -2   5  14       16.50       18.87      3.74 o 
  -1   5  14       64.85       70.63      8.50 o 
   0   5  14        0.28        3.91      2.99 o 
  -9   6  14      117.25      113.95      8.86 o 
  -8   6  14       62.31       59.41      7.12 o 
  -7   6  14       11.27       13.73      3.46 o 
  -6   6  14        3.57        4.68      2.88 o 
  -5   6  14       33.24       41.98      5.08 o 
  -4   6  14       56.43       55.58      5.39 o 
 -14   1  15       35.31       42.16     11.01 o 
 -13   1  15       18.40       24.22      6.61 o 
 -12   1  15       10.55       14.18      5.85 o 
 -11   1  15       46.96       46.09      9.81 o 
 -10   1  15       43.31       28.79      4.25 o 
  -9   1  15      139.04      146.54      8.23 o 
  -8   1  15        1.24        1.17      2.31 o 
  -7   1  15       68.02       84.07      7.88 o 
  -6   1  15       11.22       11.86      2.59 o 
  -5   1  15       15.46       20.84      3.32 o 
  -4   1  15       90.48       99.59      6.76 o 
  -3   1  15      160.35      195.34      8.95 o 
  -2   1  15        0.81        3.73      2.77 o 
  -1   1  15      242.54      264.88      9.68 o 
   0   1  15        0.81        4.37      2.94 o 
   1   1  15        6.49        7.36      3.11 o 
 -14   2  15       27.15       35.34     10.47 o 
 -13   2  15       98.91      122.17     12.09 o 
 -12   2  15       15.94        9.48      5.51 o 
 -11   2  15      245.17      285.19     15.49 o 
 -10   2  15      270.27      253.45     14.28 o 
  -9   2  15        0.07        2.21      4.24 o 
  -8   2  15        0.03       -0.62      2.79 o 
  -7   2  15       12.50       12.54      3.29 o 
  -6   2  15        4.92        5.12      2.93 o 
  -5   2  15        0.18        1.34      2.35 o 
  -4   2  15       19.52       25.67      4.61 o 
  -3   2  15        3.24        5.89      3.39 o 
  -2   2  15        0.21        2.31      3.25 o 
  -1   2  15       77.15       72.53      7.14 o 
   0   2  15      121.05      130.46      9.42 o 
 -13   3  15       34.91       25.59     11.42 o 
 -12   3  15      211.40      236.53     16.60 o 
 -11   3  15        0.05        1.42      4.76 o 
 -10   3  15        9.88       13.66      5.40 o 
  -9   3  15        6.69        7.25      3.80 o 
  -8   3  15       87.26      106.01      6.91 o 
  -7   3  15       19.04       15.49      3.43 o 
  -6   3  15       77.82       75.55      6.08 o 
  -5   3  15        0.62       -0.36      2.21 o 
  -4   3  15       58.59       49.28      4.55 o 
  -3   3  15       24.68       27.99      4.32 o 
  -2   3  15        0.67        2.30      2.74 o 
  -1   3  15       98.69      133.72      9.68 o 
 -11   4  15       42.24       52.74     14.56 o 
 -10   4  15       84.36      104.93     11.38 o 
  -9   4  15      131.70      148.25      8.26 o 
  -8   4  15      137.93      135.80      7.95 o 
  -7   4  15       97.09      113.11      8.37 o 
  -6   4  15      156.55      158.95      8.71 o 
  -5   4  15       18.84       25.71      4.08 o 
  -4   4  15        1.26        2.93      2.68 o 
  -3   4  15        7.91       10.18      3.98 o 
 -11   0  16      109.89      110.68     10.98 o 
 -10   0  16       56.36       90.46      9.67 o 
  -9   0  16      126.98      117.53     10.97 o 
  -8   0  16        4.21        2.63      4.47 o 
  -7   0  16        3.07        1.47      3.91 o 
  -6   0  16        0.53        3.14      3.16 o 
  -5   0  16       87.42      110.72     10.29 o 
  -4   0  16       29.10       21.03      5.66 o 
 -10   1  16        0.71       -1.58      4.07 o 
  -9   1  16       39.16       33.66      8.97 o 
  -8   1  16        0.02        1.36      4.04 o 
  -7   1  16       40.61       42.30      4.81 o 
  -6   1  16       11.00       13.42      5.00 o 
  -5   1  16        4.39        7.24      3.69 o 
  -4   1  16       41.42       57.89      6.58 o 
  -9   2  16        0.41       -2.83      3.91 o 
  -8   2  16        6.16        6.73      3.76 o 
  -7   2  16       98.18      115.71      7.49 o 
  -6   2  16       79.71       91.82      6.83 o 
  -5   2  16       21.71       19.64      3.61 o 
                                                 
